# Supplementary material for: A Network Pharmacology-Based Study on the Anti-Lung Cancer Effect of Dipsaci Radix
Source: Evid Based Complement Alternat Med. 2020 Apr 27;2020:7424061. doi: 10.1155/2020/7424061 (PMC7204368; doi:10.1155/2020/7424061)
Supplement: Supplementary Materials — The following are available online. Table S1: target genes for bone. Table S2: 278 target genes for active compounds after duplicates elimination. Table S3: 254 overlapping target genes for active compounds and bone. [file 7424061.f1.zip]

Archive with 3 entries (3 files):
- 7424061.f1/Table S1.xlsx
- 7424061.f1/Table S2.xlsx
- 7424061.f1/Table S3.xlsx
