# Supplementary material for: A Network Pharmacology-Based Study on the Anti-Lung Cancer Effect of Dipsaci Radix
Source: Evid Based Complement Alternat Med. 2020 Apr 27;2020:7424061. doi: 10.1155/2020/7424061 (PMC7204368; doi:10.1155/2020/7424061)
Supplement: Supplementary Materials — The following are available online. Table S1: target genes for bone. Table S2: 278 target genes for active compounds after duplicates elimination. Table S3: 254 overlapping target genes for active compounds and bone. [file 7424061.f1.zip › 7424061.f1/Table S1.xlsx]

## Sheet: Table S1
Table S1. Taget genes for bone
Gene Symbol	Description	Relevance score
BMP2	Bone Morphogenetic Protein 2	134.42
TNFRSF11B	TNF Receptor Superfamily Member 11b	116.2
TNFSF11	TNF Superfamily Member 11	113.71
BGLAP	Bone Gamma-Carboxyglutamate Protein	110.65
COL1A1	Collagen Type I Alpha 1 Chain	106.78
TNFRSF11A	TNF Receptor Superfamily Member 11a	105.07
RUNX2	RUNX Family Transcription Factor 2	103.08
LRP5	LDL Receptor Related Protein 5	92.93
COL2A1	Collagen Type II Alpha 1 Chain	92.16
SOST	Sclerostin	92.15
IGF1	Insulin Like Growth Factor 1	87.7
FGFR3	Fibroblast Growth Factor Receptor 3	82.61
TGFB1	Transforming Growth Factor Beta 1	82.45
ALPL	Alkaline Phosphatase, Biomineralization Associated	82.26
BMP4	Bone Morphogenetic Protein 4	81.82
COL1A2	Collagen Type I Alpha 2 Chain	81.33
PTH1R	Parathyroid Hormone 1 Receptor	80.01
PTHLH	Parathyroid Hormone Like Hormone	78.43
VDR	Vitamin D Receptor	77.45
CTSK	Cathepsin K	77.21
FGFR2	Fibroblast Growth Factor Receptor 2	76.22
GDF5	Growth Differentiation Factor 5	76.08
SQSTM1	Sequestosome 1	75.68
BMPR1B	Bone Morphogenetic Protein Receptor Type 1B	73.39
NOG	Noggin	72.52
IHH	Indian Hedgehog Signaling Molecule	71.61
SPP1	Secreted Phosphoprotein 1	70.97
ACP5	Acid Phosphatase 5, Tartrate Resistant	69.92
BMP7	Bone Morphogenetic Protein 7	69.53
SPARC	Secreted Protein Acidic And Cysteine Rich	68.32
FGF23	Fibroblast Growth Factor 23	68.15
PTH	Parathyroid Hormone	67.31
BMP6	Bone Morphogenetic Protein 6	66.27
TERT	Telomerase Reverse Transcriptase	65.08
ESR1	Estrogen Receptor 1	63.76
IBSP	Integrin Binding Sialoprotein	62.71
BMP1	Bone Morphogenetic Protein 1	62.64
CD36	CD36 Molecule	62.14
MMP13	Matrix Metallopeptidase 13	62.07
COMP	Cartilage Oligomeric Matrix Protein	61.94
ACAN	Aggrecan	61.85
FGFR1	Fibroblast Growth Factor Receptor 1	61.44
SP7	Sp7 Transcription Factor	59.92
IL6	Interleukin 6	58.43
RTEL1	Regulator Of Telomere Elongation Helicase 1	58.12
TP53	Tumor Protein P53	56.85
GNAS	GNAS Complex Locus	56.65
CLCN7	Chloride Voltage-Gated Channel 7	56.07
SLC26A2	Solute Carrier Family 26 Member 2	54.65
SOX9	SRY-Box 9	54.55
MMP9	Matrix Metallopeptidase 9	54.42
COL10A1	Collagen Type X Alpha 1 Chain	54.07
DKK1	Dickkopf WNT Signaling Pathway Inhibitor 1	51.7
PHEX	Phosphate Regulating Endopeptidase Homolog X-Linked	51.51
FLNB	Filamin B	51.42
BMPR1A	Bone Morphogenetic Protein Receptor Type 1A	51.26
KIT	KIT Proto-Oncogene, Receptor Tyrosine Kinase	51.2
EXT2	Exostosin Glycosyltransferase 2	50.64
CALCA	Calcitonin Related Polypeptide Alpha	50.63
MSX2	Msh Homeobox 2	50.17
EXT1	Exostosin Glycosyltransferase 1	50.02
GATA1	GATA Binding Protein 1	50
LRP4	LDL Receptor Related Protein 4	49.66
FLNA	Filamin A	49.53
WNT1	Wnt Family Member 1	48.85
TWIST1	Twist Family BHLH Transcription Factor 1	48.2
PTPN11	Protein Tyrosine Phosphatase Non-Receptor Type 11	47.86
LMNA	Lamin A/C	47.84
SHH	Sonic Hedgehog Signaling Molecule	47.4
DMP1	Dentin Matrix Acidic Phosphoprotein 1	47.34
TERC	Telomerase RNA Component	47.27
FLT3	Fms Related Tyrosine Kinase 3	47.07
SRC	SRC Proto-Oncogene, Non-Receptor Tyrosine Kinase	46.84
IL1B	Interleukin 1 Beta	46.66
SLC34A3	Solute Carrier Family 34 Member 3	46.58
TCIRG1	T Cell Immune Regulator 1, ATPase H+ Transporting V0 Subunit A3	46.49
ENG	Endoglin	46.45
HRAS	HRas Proto-Oncogene, GTPase	46.36
CYP19A1	Cytochrome P450 Family 19 Subfamily A Member 1	46.35
CRTAP	Cartilage Associated Protein	46.33
EPO	Erythropoietin	46.32
VEGFA	Vascular Endothelial Growth Factor A	46.19
STAT3	Signal Transducer And Activator Of Transcription 3	45.9
AKT1	AKT Serine/Threonine Kinase 1	45.69
KRAS	KRAS Proto-Oncogene, GTPase	45.6
CYP27B1	Cytochrome P450 Family 27 Subfamily B Member 1	45.53
P3H1	Prolyl 3-Hydroxylase 1	45.46
ALPP	Alkaline Phosphatase, Placental	45.4
CASR	Calcium Sensing Receptor	45.32
MPL	MPL Proto-Oncogene, Thrombopoietin Receptor	45.25
MATN3	Matrilin 3	45
IGF2	Insulin Like Growth Factor 2	44.88
JAK2	Janus Kinase 2	44.85
CA2	Carbonic Anhydrase 2	44.82
PRKAR1A	Protein Kinase CAMP-Dependent Type I Regulatory Subunit Alpha	44.45
FGF2	Fibroblast Growth Factor 2	44.44
PDGFRB	Platelet Derived Growth Factor Receptor Beta	44.01
CCND1	Cyclin D1	43.81
CSF1	Colony Stimulating Factor 1	43.67
MGP	Matrix Gla Protein	43.53
THPO	Thrombopoietin	43.47
NOTCH2	Notch Receptor 2	43.45
CXCR4	C-X-C Motif Chemokine Receptor 4	43.39
FBN1	Fibrillin 1	43
NRAS	NRAS Proto-Oncogene, GTPase	42.96
TRPV4	Transient Receptor Potential Cation Channel Subfamily V Member 4	42.83
SHOX	Short Stature Homeobox	42.57
COL11A2	Collagen Type XI Alpha 2 Chain	42.47
KITLG	KIT Ligand	42.47
MMP2	Matrix Metallopeptidase 2	42.44
GJA1	Gap Junction Protein Alpha 1	42.38
SRP72	Signal Recognition Particle 72	41.84
ENPP1	Ectonucleotide Pyrophosphatase/Phosphodiesterase 1	41.72
BMPR2	Bone Morphogenetic Protein Receptor Type 2	41.39
CTNNB1	Catenin Beta 1	41.3
IFITM5	Interferon Induced Transmembrane Protein 5	41.23
EZH2	Enhancer Of Zeste 2 Polycomb Repressive Complex 2 Subunit	40.94
VCP	Valosin Containing Protein	40.68
COL11A1	Collagen Type XI Alpha 1 Chain	40.4
IFNG	Interferon Gamma	40.25
NOTCH1	Notch Receptor 1	40.22
BGN	Biglycan	40.22
FAM111A	Family With Sequence Similarity 111 Member A	40.09
FKBP10	FKBP Prolyl Isomerase 10	39.66
CALCR	Calcitonin Receptor	39.45
SETBP1	SET Binding Protein 1	39.34
SMAD3	SMAD Family Member 3	39.34
GH1	Growth Hormone 1	39.2
SFRP4	Secreted Frizzled Related Protein 4	39.17
TNF	Tumor Necrosis Factor	39.13
FANCD2	FA Complementation Group D2	39.09
ACVR1	Activin A Receptor Type 1	38.54
PPARG	Peroxisome Proliferator Activated Receptor Gamma	38.22
LBR	Lamin B Receptor	38.21
ASXL1	ASXL Transcriptional Regulator 1	37.75
PLS3	Plastin 3	37.74
CANT1	Calcium Activated Nucleotidase 1	37.71
DNAJC21	DnaJ Heat Shock Protein Family (Hsp40) Member C21	37.7
IL1RN	Interleukin 1 Receptor Antagonist	37.69
FN1	Fibronectin 1	37.65
CSF3	Colony Stimulating Factor 3	37.56
FGF9	Fibroblast Growth Factor 9	37.52
RUNX1	RUNX Family Transcription Factor 1	37.43
INPPL1	Inositol Polyphosphate Phosphatase Like 1	37.38
FAM20C	FAM20C Golgi Associated Secretory Pathway Kinase	37.22
MTAP	Methylthioadenosine Phosphorylase	37.18
FANCA	FA Complementation Group A	37.17
ROR2	Receptor Tyrosine Kinase Like Orphan Receptor 2	37.15
MYC	MYC Proto-Oncogene, BHLH Transcription Factor	37.05
PPIB	Peptidylprolyl Isomerase B	36.99
DDR2	Discoidin Domain Receptor Tyrosine Kinase 2	36.99
PAX5	Paired Box 5	36.99
MMP14	Matrix Metallopeptidase 14	36.93
GBA	Glucosylceramidase Beta	36.86
TGFB3	Transforming Growth Factor Beta 3	36.8
PTCH1	Patched 1	36.79
TGFBR2	Transforming Growth Factor Beta Receptor 2	36.74
CD34	CD34 Molecule	36.65
DKC1	Dyskerin Pseudouridine Synthase 1	36.6
BMP15	Bone Morphogenetic Protein 15	36.58
BMP3	Bone Morphogenetic Protein 3	36.56
BCR	BCR Activator Of RhoGEF And GTPase	36.53
DYM	Dymeclin	36.52
IGF1R	Insulin Like Growth Factor 1 Receptor	36.43
PARN	Poly(A)-Specific Ribonuclease	36.29
BRAF	B-Raf Proto-Oncogene, Serine/Threonine Kinase	36.2
HOXD13	Homeobox D13	36.19
TGFB2	Transforming Growth Factor Beta 2	36.11
APC	APC Regulator Of WNT Signaling Pathway	36.02
IDH1	Isocitrate Dehydrogenase (NADP(+)) 1, Cytosolic	35.99
IL3	Interleukin 3	35.94
WNT7A	Wnt Family Member 7A	35.92
NF1	Neurofibromin 1	35.87
MAFB	MAF BZIP Transcription Factor B	35.84
KMT2A	Lysine Methyltransferase 2A	35.82
PLEKHM1	Pleckstrin Homology And RUN Domain Containing M1	35.77
DYNC2H1	Dynein Cytoplasmic 2 Heavy Chain 1	35.75
MEPE	Matrix Extracellular Phosphoglycoprotein	35.73
SBDS	SBDS Ribosome Maturation Factor	35.6
SMAD4	SMAD Family Member 4	35.39
MAPK1	Mitogen-Activated Protein Kinase 1	35.28
TET2	Tet Methylcytosine Dioxygenase 2	35.22
SLPI	Secretory Leukocyte Peptidase Inhibitor	35.2
NPR2	Natriuretic Peptide Receptor 2	35.16
IDH2	Isocitrate Dehydrogenase (NADP(+)) 2, Mitochondrial	35.13
TGFBR1	Transforming Growth Factor Beta Receptor 1	35.11
IL10	Interleukin 10	35.04
PLOD2	Procollagen-Lysine,2-Oxoglutarate 5-Dioxygenase 2	34.88
COL9A1	Collagen Type IX Alpha 1 Chain	34.79
SNX10	Sorting Nexin 10	34.74
NKX3-2	NK3 Homeobox 2	34.73
ZNF687	Zinc Finger Protein 687	34.71
H19	H19 Imprinted Maternally Expressed Transcript	34.61
COL9A2	Collagen Type IX Alpha 2 Chain	34.61
CHST3	Carbohydrate Sulfotransferase 3	34.58
SATB2	SATB Homeobox 2	34.57
GATA2	GATA Binding Protein 2	34.55
PTEN	Phosphatase And Tensin Homolog	34.44
RECQL4	RecQ Like Helicase 4	34.44
COL9A3	Collagen Type IX Alpha 3 Chain	34.35
HSPG2	Heparan Sulfate Proteoglycan 2	34.21
OSTM1	Osteoclastogenesis Associated Transmembrane Protein 1	34.2
WNT5A	Wnt Family Member 5A	34.19
ELN	Elastin	34.17
CDKN2A	Cyclin Dependent Kinase Inhibitor 2A	34.06
GALNS	Galactosamine (N-Acetyl)-6-Sulfatase	34.02
ABL1	ABL Proto-Oncogene 1, Non-Receptor Tyrosine Kinase	33.95
BMP5	Bone Morphogenetic Protein 5	33.95
BRCA2	BRCA2 DNA Repair Associated	33.91
CD44	CD44 Molecule (Indian Blood Group)	33.86
SERPINF1	Serpin Family F Member 1	33.73
LIFR	LIF Receptor Subunit Alpha	33.72
FANCC	FA Complementation Group C	33.65
RMRP	RNA Component Of Mitochondrial RNA Processing Endoribonuclease	33.6
WDR19	WD Repeat Domain 19	33.59
B3GALT6	Beta-1,3-Galactosyltransferase 6	33.58
FANCE	FA Complementation Group E	33.56
FAS	Fas Cell Surface Death Receptor	33.39
TRPS1	Transcriptional Repressor GATA Binding 1	33.38
FANCF	FA Complementation Group F	33.34
GLI3	GLI Family Zinc Finger 3	33.32
MAP2K1	Mitogen-Activated Protein Kinase Kinase 1	33.18
FANCI	FA Complementation Group I	33.11
MAP3K7	Mitogen-Activated Protein Kinase Kinase Kinase 7	33.06
FOS	Fos Proto-Oncogene, AP-1 Transcription Factor Subunit	33.06
CSF3R	Colony Stimulating Factor 3 Receptor	32.97
FLI1	Fli-1 Proto-Oncogene, ETS Transcription Factor	32.94
GHR	Growth Hormone Receptor	32.85
TINF2	TERF1 Interacting Nuclear Factor 2	32.8
ALB	Albumin	32.68
FIG4	FIG4 Phosphoinositide 5-Phosphatase	32.66
ANKH	ANKH Inorganic Pyrophosphate Transport Regulator	32.64
EP300	E1A Binding Protein P300	32.62
CXCL12	C-X-C Motif Chemokine Ligand 12	32.6
AMER1	APC Membrane Recruitment Protein 1	32.5
TYROBP	TYRO Protein Tyrosine Kinase Binding Protein	32.49
MITF	Melanocyte Inducing Transcription Factor	32.43
WRN	WRN RecQ Like Helicase	32.17
XYLT1	Xylosyltransferase 1	32.14
SLC34A1	Solute Carrier Family 34 Member 1	32.13
LEMD3	LEM Domain Containing 3	31.99
RPS19	Ribosomal Protein S19	31.94
CSF2	Colony Stimulating Factor 2	31.92
HBB	Hemoglobin Subunit Beta	31.91
EVC2	EvC Ciliary Complex Subunit 2	31.77
LMBR1	Limb Development Membrane Protein 1	31.76
TBXAS1	Thromboxane A Synthase 1	31.76
SERPINH1	Serpin Family H Member 1	31.73
TRAPPC2	Trafficking Protein Particle Complex 2	31.67
LIG4	DNA Ligase 4	31.65
LEP	Leptin	31.63
PTDSS1	Phosphatidylserine Synthase 1	31.62
RTEL1-TNFRSF6B	RTEL1-TNFRSF6B Readthrough (NMD Candidate)	31.6
KIF22	Kinesin Family Member 22	31.54
NOP10	NOP10 Ribonucleoprotein	31.54
FANCG	FA Complementation Group G	31.5
HLA-DRB1	Major Histocompatibility Complex, Class II, DR Beta 1	31.49
SIL1	SIL1 Nucleotide Exchange Factor	31.44
NSD2	Nuclear Receptor Binding SET Domain Protein 2	31.4
PDGFRA	Platelet Derived Growth Factor Receptor Alpha	31.36
ANO5	Anoctamin 5	31.33
CHD7	Chromodomain Helicase DNA Binding Protein 7	31.26
RB1	RB Transcriptional Corepressor 1	31.22
TRIP11	Thyroid Hormone Receptor Interactor 11	31.21
INS	Insulin	31.2
WDR35	WD Repeat Domain 35	31.19
RNU4ATAC	RNA, U4atac Small Nuclear (U12-Dependent Splicing)	31.16
ELANE	Elastase, Neutrophil Expressed	31
ETV6	ETS Variant 6	30.93
FANCL	FA Complementation Group L	30.68
SEMA3A	Semaphorin 3A	30.66
DSPP	Dentin Sialophosphoprotein	30.6
GLI2	GLI Family Zinc Finger 2	30.58
NSD1	Nuclear Receptor Binding SET Domain Protein 1	30.51
ZBTB16	Zinc Finger And BTB Domain Containing 16	30.51
B2M	Beta-2-Microglobulin	30.49
KL	Klotho	30.47
NEK1	NIMA Related Kinase 1	30.47
UBE2T	Ubiquitin Conjugating Enzyme E2 T	30.43
SH3PXD2B	SH3 And PX Domains 2B	30.4
ATP6V0A2	ATPase H+ Transporting V0 Subunit A2	30.36
PAX3	Paired Box 3	30.3
BRCA1	BRCA1 DNA Repair Associated	30.3
ZMPSTE24	Zinc Metallopeptidase STE24	30.19
MAF	MAF BZIP Transcription Factor	30.03
EWSR1	EWS RNA Binding Protein 1	29.98
IFT80	Intraflagellar Transport 80	29.94
TBX5	T-Box 5	29.94
IL11	Interleukin 11	29.89
SALL4	Spalt Like Transcription Factor 4	29.86
IGFBP3	Insulin Like Growth Factor Binding Protein 3	29.6
MYCN	MYCN Proto-Oncogene, BHLH Transcription Factor	29.59
NOTCH3	Notch Receptor 3	29.56
FGF8	Fibroblast Growth Factor 8	29.55
SETD2	SET Domain Containing 2, Histone Lysine Methyltransferase	29.52
CASP8	Caspase 8	29.51
PCNT	Pericentrin	29.4
ERCC4	ERCC Excision Repair 4, Endonuclease Catalytic Subunit	29.19
WNT10B	Wnt Family Member 10B	29.11
CLCN5	Chloride Voltage-Gated Channel 5	29
SMOC1	SPARC Related Modular Calcium Binding 1	28.9
ATP7A	ATPase Copper Transporting Alpha	28.87
HLA-B	Major Histocompatibility Complex, Class I, B	28.84
PLOD1	Procollagen-Lysine,2-Oxoglutarate 5-Dioxygenase 1	28.8
NFIX	Nuclear Factor I X	28.77
GDF6	Growth Differentiation Factor 6	28.75
SLC35D1	Solute Carrier Family 35 Member D1	28.74
P4HB	Prolyl 4-Hydroxylase Subunit Beta	28.68
AHSG	Alpha 2-HS Glycoprotein	28.66
MDM2	MDM2 Proto-Oncogene	28.64
PIGA	Phosphatidylinositol Glycan Anchor Biosynthesis Class A	28.57
CREBBP	CREB Binding Protein	28.55
ADA	Adenosine Deaminase	28.26
RAD51	RAD51 Recombinase	28.25
CTLA4	Cytotoxic T-Lymphocyte Associated Protein 4	28.24
GLI1	GLI Family Zinc Finger 1	28.16
DYNC2LI1	Dynein Cytoplasmic 2 Light Intermediate Chain 1	28.16
PITX1	Paired Like Homeodomain 1	28.08
PEPD	Peptidase D	28.03
FANCB	FA Complementation Group B	28.02
SEC24D	SEC24 Homolog D, COPII Coat Complex Component	27.98
PTPRC	Protein Tyrosine Phosphatase Receptor Type C	27.9
CYP2R1	Cytochrome P450 Family 2 Subfamily R Member 1	27.89
BHLHA9	Basic Helix-Loop-Helix Family Member A9	27.81
EVC	EvC Ciliary Complex Subunit 1	27.8
CTC1	CST Telomere Replication Complex Component 1	27.77
POR	Cytochrome P450 Oxidoreductase	27.75
DLX5	Distal-Less Homeobox 5	27.74
LTBP3	Latent Transforming Growth Factor Beta Binding Protein 3	27.58
DVL1	Dishevelled Segment Polarity Protein 1	27.57
GORAB	Golgin, RAB6 Interacting	27.55
MECOM	MDS1 And EVI1 Complex Locus	27.45
NHP2	NHP2 Ribonucleoprotein	27.43
CCL2	C-C Motif Chemokine Ligand 2	27.32
SMAD1	SMAD Family Member 1	27.29
TBX4	T-Box 4	27.25
CHEK2	Checkpoint Kinase 2	27.15
TREM2	Triggering Receptor Expressed On Myeloid Cells 2	27.13
NPM1	Nucleophosmin 1	26.96
HDAC6	Histone Deacetylase 6	26.9
HOXA11	Homeobox A11	26.84
TTC21B	Tetratricopeptide Repeat Domain 21B	26.81
TMEM38B	Transmembrane Protein 38B	26.78
NT5E	5'-Nucleotidase Ecto	26.75
CUL7	Cullin 7	26.7
GUSB	Glucuronidase Beta	26.66
TBX3	T-Box 3	26.66
IFIH1	Interferon Induced With Helicase C Domain 1	26.6
TP63	Tumor Protein P63	26.58
SF3B4	Splicing Factor 3b Subunit 4	26.56
BRIP1	BRCA1 Interacting Protein C-Terminal Helicase 1	26.53
APOE	Apolipoprotein E	26.51
ATRX	ATRX Chromatin Remodeler	26.5
BST2	Bone Marrow Stromal Cell Antigen 2	26.46
GNPTAB	N-Acetylglucosamine-1-Phosphate Transferase Subunits Alpha And Beta	26.46
FANCM	FA Complementation Group M	26.46
LRP6	LDL Receptor Related Protein 6	26.45
NBN	Nibrin	26.44
ALX4	ALX Homeobox 4	26.37
IL1A	Interleukin 1 Alpha	26.36
TBCE	Tubulin Folding Cofactor E	26.34
RAB23	RAB23, Member RAS Oncogene Family	26.31
DLX3	Distal-Less Homeobox 3	26.3
GPX4	Glutathione Peroxidase 4	26.29
MAD2L2	Mitotic Arrest Deficient 2 Like 2	26.22
SCARF2	Scavenger Receptor Class F Member 2	26.11
CSF1R	Colony Stimulating Factor 1 Receptor	26.09
EIF2AK3	Eukaryotic Translation Initiation Factor 2 Alpha Kinase 3	26.04
HOXA13	Homeobox A13	26
CDKN1A	Cyclin Dependent Kinase Inhibitor 1A	25.95
CXCL8	C-X-C Motif Chemokine Ligand 8	25.93
STAT1	Signal Transducer And Activator Of Transcription 1	25.92
PIK3CA	Phosphatidylinositol-4,5-Bisphosphate 3-Kinase Catalytic Subunit Alpha	25.89
OBSL1	Obscurin Like 1	25.89
ATM	ATM Serine/Threonine Kinase	25.86
CALR	Calreticulin	25.82
WRAP53	WD Repeat Containing Antisense To TP53	25.81
RARA	Retinoic Acid Receptor Alpha	25.75
CEBPA	CCAAT Enhancer Binding Protein Alpha	25.75
SMARCAL1	SWI/SNF Related, Matrix Associated, Actin Dependent Regulator Of Chromatin, Subfamily A Like 1	25.73
PALB2	Partner And Localizer Of BRCA2	25.72
ITGAM	Integrin Subunit Alpha M	25.64
RAD51C	RAD51 Paralog C	25.59
CEP120	Centrosomal Protein 120	25.56
STAT5B	Signal Transducer And Activator Of Transcription 5B	25.53
SLC39A14	Solute Carrier Family 39 Member 14	25.52
RBPJ	Recombination Signal Binding Protein For Immunoglobulin Kappa J Region	25.44
WT1	WT1 Transcription Factor	25.38
VAC14	VAC14 Component Of PIKFYVE Complex	25.37
DLL4	Delta Like Canonical Notch Ligand 4	25.34
WDR60	WD Repeat Domain 60	25.33
SDHD	Succinate Dehydrogenase Complex Subunit D	25.15
DCN	Decorin	25.14
IFT122	Intraflagellar Transport 122	25.13
IL2	Interleukin 2	25.12
FSHR	Follicle Stimulating Hormone Receptor	25.1
COL3A1	Collagen Type III Alpha 1 Chain	25.02
SALL1	Spalt Like Transcription Factor 1	25.01
PDE4D	Phosphodiesterase 4D	24.96
NR0B1	Nuclear Receptor Subfamily 0 Group B Member 1	24.92
LONP1	Lon Peptidase 1, Mitochondrial	24.89
IFT172	Intraflagellar Transport 172	24.86
IDUA	Iduronidase Alpha-L-	24.83
GPC4	Glypican 4	24.79
ABCC9	ATP Binding Cassette Subfamily C Member 9	24.78
HBA2	Hemoglobin Subunit Alpha 2	24.76
INTU	Inturned Planar Cell Polarity Protein	24.75
CR2	Complement C3d Receptor 2	24.74
GPC3	Glypican 3	24.69
CCL3	C-C Motif Chemokine Ligand 3	24.62
ERCC6L2	ERCC Excision Repair 6 Like 2	24.6
MTHFR	Methylenetetrahydrofolate Reductase	24.55
CASP3	Caspase 3	24.55
LPIN2	Lipin 2	24.5
FASLG	Fas Ligand	24.48
SLX4	SLX4 Structure-Specific Endonuclease Subunit	24.43
LOX	Lysyl Oxidase	24.43
RAF1	Raf-1 Proto-Oncogene, Serine/Threonine Kinase	24.42
XRCC2	X-Ray Repair Cross Complementing 2	24.41
ESCO2	Establishment Of Sister Chromatid Cohesion N-Acetyltransferase 2	24.34
PEX7	Peroxisomal Biogenesis Factor 7	24.34
RPS14	Ribosomal Protein S14	24.29
TNFRSF1B	TNF Receptor Superfamily Member 1B	24.28
GLB1	Galactosidase Beta 1	24.2
ERCC6	ERCC Excision Repair 6, Chromatin Remodeling Factor	24.19
IFT52	Intraflagellar Transport 52	24.12
PLOD3	Procollagen-Lysine,2-Oxoglutarate 5-Dioxygenase 3	24.11
KIF7	Kinesin Family Member 7	24.1
WDR34	WD Repeat Domain 34	24.05
CDK4	Cyclin Dependent Kinase 4	24.05
MYH3	Myosin Heavy Chain 3	24.04
B4GALT7	Beta-1,4-Galactosyltransferase 7	24.01
CDH11	Cadherin 11	23.99
TCOF1	Treacle Ribosome Biogenesis Factor 1	23.97
MET	MET Proto-Oncogene, Receptor Tyrosine Kinase	23.91
IFT140	Intraflagellar Transport 140	23.89
RPL5	Ribosomal Protein L5	23.88
CRP	C-Reactive Protein	23.86
MMP1	Matrix Metallopeptidase 1	23.8
RBM8A	RNA Binding Motif Protein 8A	23.79
FBN2	Fibrillin 2	23.67
SH3BP2	SH3 Domain Binding Protein 2	23.67
WNT3A	Wnt Family Member 3A	23.65
SRY	Sex Determining Region Y	23.64
FAT4	FAT Atypical Cadherin 4	23.55
LEPR	Leptin Receptor	23.53
POC1A	POC1 Centriolar Protein A	23.5
RFWD3	Ring Finger And WD Repeat Domain 3	23.48
TAPT1	Transmembrane Anterior Posterior Transformation 1	23.48
EBP	EBP Cholestenol Delta-Isomerase	23.47
ARSE	Arylsulfatase E	23.46
BMPER	BMP Binding Endothelial Regulator	23.38
ITGB1	Integrin Subunit Beta 1	23.34
LGR4	Leucine Rich Repeat Containing G Protein-Coupled Receptor 4	23.28
CBL	Cbl Proto-Oncogene	23.18
AR	Androgen Receptor	23.11
SCARB2	Scavenger Receptor Class B Member 2	23.03
KLF1	Kruppel Like Factor 1	23.02
NEU1	Neuraminidase 1	23
IFT43	Intraflagellar Transport 43	22.98
ADIPOQ	Adiponectin, C1Q And Collagen Domain Containing	22.97
BLM	BLM RecQ Like Helicase	22.97
CBFB	Core-Binding Factor Subunit Beta	22.94
CD19	CD19 Molecule	22.93
ATR	ATR Serine/Threonine Kinase	22.84
SMC3	Structural Maintenance Of Chromosomes 3	22.81
FOXC1	Forkhead Box C1	22.81
EED	Embryonic Ectoderm Development	22.81
ASXL2	ASXL Transcriptional Regulator 2	22.8
CREB3L1	CAMP Responsive Element Binding Protein 3 Like 1	22.76
EXTL3	Exostosin Like Glycosyltransferase 3	22.67
GNPAT	Glyceronephosphate O-Acyltransferase	22.66
SKI	SKI Proto-Oncogene	22.65
PIK3R1	Phosphoinositide-3-Kinase Regulatory Subunit 1	22.64
POLR1C	RNA Polymerase I And III Subunit C	22.64
ADAMTSL2	ADAMTS Like 2	22.63
PAPSS2	3'-Phosphoadenosine 5'-Phosphosulfate Synthase 2	22.61
COG4	Component Of Oligomeric Golgi Complex 4	22.58
IKZF1	IKAROS Family Zinc Finger 1	22.57
TENT5A	Terminal Nucleotidyltransferase 5A	22.55
DVL3	Dishevelled Segment Polarity Protein 3	22.54
BST1	Bone Marrow Stromal Cell Antigen 1	22.52
ERCC1	ERCC Excision Repair 1, Endonuclease Non-Catalytic Subunit	22.47
SMO	Smoothened, Frizzled Class Receptor	22.46
KAT6B	Lysine Acetyltransferase 6B	22.45
XYLT2	Xylosyltransferase 2	22.43
HBA1	Hemoglobin Subunit Alpha 1	22.38
PEX5	Peroxisomal Biogenesis Factor 5	22.34
ACE	Angiotensin I Converting Enzyme	22.31
CCN2	Cellular Communication Network Factor 2	22.3
RET	Ret Proto-Oncogene	22.28
GATA4	GATA Binding Protein 4	22.28
EDN1	Endothelin 1	22.27
TRIP4	Thyroid Hormone Receptor Interactor 4	22.26
IL17A	Interleukin 17A	22.24
IL7	Interleukin 7	22.2
TWIST2	Twist Family BHLH Transcription Factor 2	22.2
HPGD	15-Hydroxyprostaglandin Dehydrogenase	22.2
SLC25A24	Solute Carrier Family 25 Member 24	22.19
BTK	Bruton Tyrosine Kinase	22.18
VCAM1	Vascular Cell Adhesion Molecule 1	22.16
POLR1D	RNA Polymerase I And III Subunit D	22.16
UROS	Uroporphyrinogen III Synthase	22.13
MTOR	Mechanistic Target Of Rapamycin Kinase	22.12
CDKN1C	Cyclin Dependent Kinase Inhibitor 1C	22.11
IFNA1	Interferon Alpha 1	22.03
USB1	U6 SnRNA Biogenesis Phosphodiesterase 1	21.99
ANPEP	Alanyl Aminopeptidase, Membrane	21.98
B3GAT3	Beta-1,3-Glucuronyltransferase 3	21.94
COLEC10	Collectin Subfamily Member 10	21.94
BMP8B	Bone Morphogenetic Protein 8b	21.91
KCNJ2	Potassium Voltage-Gated Channel Subfamily J Member 2	21.85
MMP3	Matrix Metallopeptidase 3	21.83
PRDM16	PR/SET Domain 16	21.8
SLC7A7	Solute Carrier Family 7 Member 7	21.77
SMS	Spermine Synthase	21.72
ARID1B	AT-Rich Interaction Domain 1B	21.71
HSPA9	Heat Shock Protein Family A (Hsp70) Member 9	21.69
PTK2B	Protein Tyrosine Kinase 2 Beta	21.68
SMC1A	Structural Maintenance Of Chromosomes 1A	21.68
PDLIM4	PDZ And LIM Domain 4	21.61
TUBB3	Tubulin Beta 3 Class III	21.59
GFI1B	Growth Factor Independent 1B Transcriptional Repressor	21.59
SMPD1	Sphingomyelin Phosphodiesterase 1	21.53
P2RX7	Purinergic Receptor P2X 7	21.52
MSX1	Msh Homeobox 1	21.49
GNRH1	Gonadotropin Releasing Hormone 1	21.47
TMEM67	Transmembrane Protein 67	21.45
ADAMTS2	ADAM Metallopeptidase With Thrombospondin Type 1 Motif 2	21.44
CDKN2B	Cyclin Dependent Kinase Inhibitor 2B	21.42
GREM1	Gremlin 1, DAN Family BMP Antagonist	21.41
JAG1	Jagged Canonical Notch Ligand 1	21.4
CYP27A1	Cytochrome P450 Family 27 Subfamily A Member 1	21.4
MBTPS2	Membrane Bound Transcription Factor Peptidase, Site 2	21.4
DNMT3B	DNA Methyltransferase 3 Beta	21.38
CCDC8	Coiled-Coil Domain Containing 8	21.37
EGF	Epidermal Growth Factor	21.37
TIMP1	TIMP Metallopeptidase Inhibitor 1	21.37
SHBG	Sex Hormone Binding Globulin	21.36
CYP24A1	Cytochrome P450 Family 24 Subfamily A Member 1	21.34
PYCR1	Pyrroline-5-Carboxylate Reductase 1	21.29
KDR	Kinase Insert Domain Receptor	21.27
CDC73	Cell Division Cycle 73	21.25
CRKL	CRK Like Proto-Oncogene, Adaptor Protein	21.21
RPL26	Ribosomal Protein L26	21.21
FGF10	Fibroblast Growth Factor 10	21.17
MME	Membrane Metalloendopeptidase	21.14
IFT81	Intraflagellar Transport 81	21.1
SMARCB1	SWI/SNF Related, Matrix Associated, Actin Dependent Regulator Of Chromatin, Subfamily B, Member 1	21.1
MUSK	Muscle Associated Receptor Tyrosine Kinase	20.91
NFATC1	Nuclear Factor Of Activated T Cells 1	20.87
MPO	Myeloperoxidase	20.84
HGF	Hepatocyte Growth Factor	20.84
NIPBL	NIPBL Cohesin Loading Factor	20.81
CCN6	Cellular Communication Network Factor 6	20.8
HSD11B1	Hydroxysteroid 11-Beta Dehydrogenase 1	20.74
FDPS	Farnesyl Diphosphate Synthase	20.67
CAV1	Caveolin 1	20.67
TRPV6	Transient Receptor Potential Cation Channel Subfamily V Member 6	20.63
TBX15	T-Box 15	20.58
KREMEN1	Kringle Containing Transmembrane Protein 1	20.58
DNMT3A	DNA Methyltransferase 3 Alpha	20.56
U2AF1	U2 Small Nuclear RNA Auxiliary Factor 1	20.55
BCL2L1	BCL2 Like 1	20.47
MIR223	MicroRNA 223	20.46
EFNB1	Ephrin B1	20.44
NDP	Norrin Cystine Knot Growth Factor NDP	20.43
MEN1	Menin 1	20.43
IL4	Interleukin 4	20.42
CDH1	Cadherin 1	20.42
COL27A1	Collagen Type XXVII Alpha 1 Chain	20.36
TPM2	Tropomyosin 2	20.35
SCN9A	Sodium Voltage-Gated Channel Alpha Subunit 9	20.33
POSTN	Periostin	20.32
HMGA2	High Mobility Group AT-Hook 2	20.26
VPS13B	Vacuolar Protein Sorting 13 Homolog B	20.26
PROM1	Prominin 1	20.22
RPL11	Ribosomal Protein L11	20.22
ENO2	Enolase 2	20.19
BCOR	BCL6 Corepressor	20.18
IGFBP5	Insulin Like Growth Factor Binding Protein 5	20.14
NTRK1	Neurotrophic Receptor Tyrosine Kinase 1	20.1
CD38	CD38 Molecule	20.08
SEC23A	Sec23 Homolog A, Coat Complex II Component	20.07
OFD1	OFD1 Centriole And Centriolar Satellite Protein	20.06
THY1	Thy-1 Cell Surface Antigen	20.05
CTSC	Cathepsin C	19.98
PAX6	Paired Box 6	19.98
SOX10	SRY-Box 10	19.97
PEX1	Peroxisomal Biogenesis Factor 1	19.96
HELLS	Helicase, Lymphoid Specific	19.88
CHAT	Choline O-Acetyltransferase	19.81
TBL1XR1	Transducin Beta Like 1 X-Linked Receptor 1	19.8
GSC	Goosecoid Homeobox	19.79
GTF2I	General Transcription Factor IIi	19.76
SMAD2	SMAD Family Member 2	19.74
MYH11	Myosin Heavy Chain 11	19.72
PSAP	Prosaposin	19.71
KIAA0586	KIAA0586	19.69
SLC29A3	Solute Carrier Family 29 Member 3	19.68
PAM16	Presequence Translocase Associated Motor 16	19.67
SUFU	SUFU Negative Regulator Of Hedgehog Signaling	19.65
JUN	Jun Proto-Oncogene, AP-1 Transcription Factor Subunit	19.63
EFL1	Elongation Factor Like GTPase 1	19.62
ASPN	Asporin	19.6
ITGB2	Integrin Subunit Beta 2	19.58
STX16	Syntaxin 16	19.58
SMARCA4	SWI/SNF Related, Matrix Associated, Actin Dependent Regulator Of Chromatin, Subfamily A, Member 4	19.57
HLA-A	Major Histocompatibility Complex, Class I, A	19.54
DCSTAMP	Dendrocyte Expressed Seven Transmembrane Protein	19.53
HDAC4	Histone Deacetylase 4	19.53
TFAP2B	Transcription Factor AP-2 Beta	19.51
RAPSN	Receptor Associated Protein Of The Synapse	19.47
ALX3	ALX Homeobox 3	19.45
CYP17A1	Cytochrome P450 Family 17 Subfamily A Member 1	19.45
PHF6	PHD Finger Protein 6	19.43
POLR3A	RNA Polymerase III Subunit A	19.35
STAT5A	Signal Transducer And Activator Of Transcription 5A	19.34
FBLN1	Fibulin 1	19.33
ANTXR1	ANTXR Cell Adhesion Molecule 1	19.32
CRIPT	CXXC Repeat Containing Interactor Of PDZ3 Domain	19.32
MAN2B1	Mannosidase Alpha Class 2B Member 1	19.31
AGPS	Alkylglycerone Phosphate Synthase	19.31
G6PC3	Glucose-6-Phosphatase Catalytic Subunit 3	19.27
KCNJ8	Potassium Voltage-Gated Channel Subfamily J Member 8	19.26
PTGS2	Prostaglandin-Endoperoxide Synthase 2	19.26
DHODH	Dihydroorotate Dehydrogenase (Quinone)	19.25
LMX1B	LIM Homeobox Transcription Factor 1 Beta	19.24
ALDH18A1	Aldehyde Dehydrogenase 18 Family Member A1	19.24
FUCA1	Alpha-L-Fucosidase 1	19.19
RETREG1	Reticulophagy Regulator 1	19.18
MECP2	Methyl-CpG Binding Protein 2	19.17
ABCB1	ATP Binding Cassette Subfamily B Member 1	19.11
EGFR	Epidermal Growth Factor Receptor	19.08
SEMA3E	Semaphorin 3E	19.04
GALNT3	Polypeptide N-Acetylgalactosaminyltransferase 3	19.03
OCRL	OCRL Inositol Polyphosphate-5-Phosphatase	19.02
ORC6	Origin Recognition Complex Subunit 6	19.02
AGPAT2	1-Acylglycerol-3-Phosphate O-Acyltransferase 2	19.01
RIPK4	Receptor Interacting Serine/Threonine Kinase 4	18.97
PORCN	Porcupine O-Acyltransferase	18.97
CEP290	Centrosomal Protein 290	18.97
SLCO2A1	Solute Carrier Organic Anion Transporter Family Member 2A1	18.94
IMPAD1	Inositol Monophosphatase Domain Containing 1	18.89
RAB33B	RAB33B, Member RAS Oncogene Family	18.88
NXN	Nucleoredoxin	18.88
DDRGK1	DDRGK Domain Containing 1	18.87
TFRC	Transferrin Receptor	18.87
GNA11	G Protein Subunit Alpha 11	18.86
RUNX3	RUNX Family Transcription Factor 3	18.86
CDC45	Cell Division Cycle 45	18.86
VIM	Vimentin	18.85
KIF1A	Kinesin Family Member 1A	18.81
THRA	Thyroid Hormone Receptor Alpha	18.8
IL7R	Interleukin 7 Receptor	18.78
RAD21	RAD21 Cohesin Complex Component	18.77
ESR2	Estrogen Receptor 2	18.76
TNNI2	Troponin I2, Fast Skeletal Type	18.73
ALAS2	5'-Aminolevulinate Synthase 2	18.73
CDC6	Cell Division Cycle 6	18.69
RFC2	Replication Factor C Subunit 2	18.68
ANKRD11	Ankyrin Repeat Domain 11	18.68
SLC4A1	Solute Carrier Family 4 Member 1 (Diego Blood Group)	18.67
EFEMP2	EGF Containing Fibulin Extracellular Matrix Protein 2	18.67
PCYT1A	Phosphate Cytidylyltransferase 1, Choline, Alpha	18.65
AEBP1	AE Binding Protein 1	18.65
NLRP3	NLR Family Pyrin Domain Containing 3	18.64
SH2B3	SH2B Adaptor Protein 3	18.63
NCAM1	Neural Cell Adhesion Molecule 1	18.62
RAG1	Recombination Activating 1	18.58
COX4I2	Cytochrome C Oxidase Subunit 4I2	18.57
SRP54	Signal Recognition Particle 54	18.57
BMP10	Bone Morphogenetic Protein 10	18.56
ORC4	Origin Recognition Complex Subunit 4	18.56
SOX11	SRY-Box 11	18.54
NSUN2	NOP2/Sun RNA Methyltransferase 2	18.54
ANXA5	Annexin A5	18.53
FGFRL1	Fibroblast Growth Factor Receptor Like 1	18.52
IKBKG	Inhibitor Of Nuclear Factor Kappa B Kinase Regulatory Subunit Gamma	18.49
HBG2	Hemoglobin Subunit Gamma 2	18.49
IL6R	Interleukin 6 Receptor	18.48
SAMD9L	Sterile Alpha Motif Domain Containing 9 Like	18.47
TRAF3IP1	TRAF3 Interacting Protein 1	18.47
AGA	Aspartylglucosaminidase	18.46
CDAN1	Codanin 1	18.45
DCHS1	Dachsous Cadherin-Related 1	18.43
IL2RG	Interleukin 2 Receptor Subunit Gamma	18.43
ERBB2	Erb-B2 Receptor Tyrosine Kinase 2	18.42
COL5A1	Collagen Type V Alpha 1 Chain	18.4
RSPRY1	Ring Finger And SPRY Domain Containing 1	18.38
IVD	Isovaleryl-CoA Dehydrogenase	18.37
CBS	Cystathionine-Beta-Synthase	18.36
ERBB3	Erb-B2 Receptor Tyrosine Kinase 3	18.36
EPOR	Erythropoietin Receptor	18.33
HFE	Homeostatic Iron Regulator	18.33
CENPJ	Centromere Protein J	18.27
BSCL2	BSCL2 Lipid Droplet Biogenesis Associated, Seipin	18.26
LETM1	Leucine Zipper And EF-Hand Containing Transmembrane Protein 1	18.25
ERCC8	ERCC Excision Repair 8, CSA Ubiquitin Ligase Complex Subunit	18.24
WAS	WASP Actin Nucleation Promoting Factor	18.23
SF3B1	Splicing Factor 3b Subunit 1	18.22
DOK7	Docking Protein 7	18.21
MIR155	MicroRNA 155	18.2
NSDHL	NAD(P) Dependent Steroid Dehydrogenase-Like	18.19
TGDS	TDP-Glucose 4,6-Dehydratase	18.19
ORC1	Origin Recognition Complex Subunit 1	18.13
DHCR7	7-Dehydrocholesterol Reductase	18.13
ERF	ETS2 Repressor Factor	18.12
CSPP1	Centrosome And Spindle Pole Associated Protein 1	18.11
XIAP	X-Linked Inhibitor Of Apoptosis	18.11
TRAF6	TNF Receptor Associated Factor 6	18.11
PIGV	Phosphatidylinositol Glycan Anchor Biosynthesis Class V	18.08
GTF2IRD1	GTF2I Repeat Domain Containing 1	18.08
GMNN	Geminin DNA Replication Inhibitor	18.08
PHYH	Phytanoyl-CoA 2-Hydroxylase	18.07
RHO	Rhodopsin	18.07
TNNT3	Troponin T3, Fast Skeletal Type	18.07
PRF1	Perforin 1	18.05
TLR4	Toll Like Receptor 4	18.04
LIMK1	LIM Domain Kinase 1	18.02
SRCAP	Snf2 Related CREBBP Activator Protein	18.01
ALK	ALK Receptor Tyrosine Kinase	18.01
ERCC2	ERCC Excision Repair 2, TFIIH Core Complex Helicase Subunit	17.98
RASA1	RAS P21 Protein Activator 1	17.96
CD28	CD28 Molecule	17.91
ALCAM	Activated Leukocyte Cell Adhesion Molecule	17.91
CHSY1	Chondroitin Sulfate Synthase 1	17.9
B3GLCT	Beta 3-Glucosyltransferase	17.9
ICAM1	Intercellular Adhesion Molecule 1	17.89
MCL1	MCL1 Apoptosis Regulator, BCL2 Family Member	17.88
SEC23B	SEC23 Homolog B, Coat Complex II Component	17.88
LTBP2	Latent Transforming Growth Factor Beta Binding Protein 2	17.81
RPS6KA3	Ribosomal Protein S6 Kinase A3	17.81
ARSB	Arylsulfatase B	17.78
EIF4A3	Eukaryotic Translation Initiation Factor 4A3	17.78
FOXP3	Forkhead Box P3	17.74
MIR34A	MicroRNA 34a	17.69
SMAD5	SMAD Family Member 5	17.68
HIF1A	Hypoxia Inducible Factor 1 Subunit Alpha	17.67
RAG2	Recombination Activating 2	17.65
SUZ12	SUZ12 Polycomb Repressive Complex 2 Subunit	17.65
PRKACA	Protein Kinase CAMP-Activated Catalytic Subunit Alpha	17.65
COL7A1	Collagen Type VII Alpha 1 Chain	17.63
ITGB3	Integrin Subunit Beta 3	17.61
KCNH1	Potassium Voltage-Gated Channel Subfamily H Member 1	17.6
ACTB	Actin Beta	17.58
WNK1	WNK Lysine Deficient Protein Kinase 1	17.56
CDT1	Chromatin Licensing And DNA Replication Factor 1	17.55
DNTT	DNA Nucleotidylexotransferase	17.53
NR5A1	Nuclear Receptor Subfamily 5 Group A Member 1	17.51
TNFRSF6B	TNF Receptor Superfamily Member 6b	17.5
CDK6	Cyclin Dependent Kinase 6	17.49
FGF18	Fibroblast Growth Factor 18	17.48
MAP2K2	Mitogen-Activated Protein Kinase Kinase 2	17.47
FRZB	Frizzled Related Protein	17.45
HAMP	Hepcidin Antimicrobial Peptide	17.43
STN1	STN1 Subunit Of CST Complex	17.39
MYH7	Myosin Heavy Chain 7	17.39
IL6ST	Interleukin 6 Signal Transducer	17.39
GC	GC Vitamin D Binding Protein	17.37
NALCN	Sodium Leak Channel, Non-Selective	17.35
KLK3	Kallikrein Related Peptidase 3	17.34
SMARCA2	SWI/SNF Related, Matrix Associated, Actin Dependent Regulator Of Chromatin, Subfamily A, Member 2	17.34
CD96	CD96 Molecule	17.33
ETS1	ETS Proto-Oncogene 1, Transcription Factor	17.32
PDB4	Paget Disease Of Bone 4	17.31
NES	Nestin	17.3
HSD17B4	Hydroxysteroid 17-Beta Dehydrogenase 4	17.3
PHF21A	PHD Finger Protein 21A	17.29
WWOX	WW Domain Containing Oxidoreductase	17.28
NME1	NME/NM23 Nucleoside Diphosphate Kinase 1	17.28
VWF	Von Willebrand Factor	17.28
APC2	APC Regulator Of WNT Signaling Pathway 2	17.27
MEF2C	Myocyte Enhancer Factor 2C	17.21
PUS1	Pseudouridine Synthase 1	17.19
TPMT	Thiopurine S-Methyltransferase	17.16
NANS	N-Acetylneuraminate Synthase	17.14
IFNGR1	Interferon Gamma Receptor 1	17.13
SERPINE1	Serpin Family E Member 1	17.11
SH2D1A	SH2 Domain Containing 1A	17.11
FZD2	Frizzled Class Receptor 2	17.1
CCND2	Cyclin D2	17.1
ACD	ACD Shelterin Complex Subunit And Telomerase Recruitment Factor	17.09
NGF	Nerve Growth Factor	17.08
ALG9	ALG9 Alpha-1,2-Mannosyltransferase	17.04
MEGF8	Multiple EGF Like Domains 8	17.03
PTCH2	Patched 2	17.02
RASA2	RAS P21 Protein Activator 2	17.02
NBAS	Neuroblastoma Amplified Sequence	17.02
TFAP2A	Transcription Factor AP-2 Alpha	17.02
GNPTG	N-Acetylglucosamine-1-Phosphate Transferase Subunit Gamma	16.99
HES7	Hes Family BHLH Transcription Factor 7	16.98
DOCK6	Dedicator Of Cytokinesis 6	16.97
BMND3	Bone Mineral Density Variability 3	16.96
BCL2	BCL2 Apoptosis Regulator	16.93
RIPPLY2	Ripply Transcriptional Repressor 2	16.93
MYSM1	Myb Like, SWIRM And MPN Domains 1	16.88
BAZ1B	Bromodomain Adjacent To Zinc Finger Domain 1B	16.87
TBL2	Transducin Beta Like 2	16.87
CLIP2	CAP-Gly Domain Containing Linker Protein 2	16.87
FBLN5	Fibulin 5	16.87
UGT2B17	UDP Glucuronosyltransferase Family 2 Member B17	16.83
ZBTB20	Zinc Finger And BTB Domain Containing 20	16.83
BANF1	Barrier To Autointegration Factor 1	16.8
NLRC4	NLR Family CARD Domain Containing 4	16.8
SON	SON DNA Binding Protein	16.8
FMOD	Fibromodulin	16.8
POP1	POP1 Homolog, Ribonuclease P/MRP Subunit	16.77
CHRNG	Cholinergic Receptor Nicotinic Gamma Subunit	16.75
CDKN3	Cyclin Dependent Kinase Inhibitor 3	16.73
ARID1A	AT-Rich Interaction Domain 1A	16.71
IL11RA	Interleukin 11 Receptor Subunit Alpha	16.67
CEP152	Centrosomal Protein 152	16.64
ARID2	AT-Rich Interaction Domain 2	16.61
RYR1	Ryanodine Receptor 1	16.58
REV3L	REV3 Like, DNA Directed Polymerase Zeta Catalytic Subunit	16.57
TBX6	T-Box 6	16.57
CC2D2A	Coiled-Coil And C2 Domain Containing 2A	16.56
ARHGAP31	Rho GTPase Activating Protein 31	16.56
EFTUD2	Elongation Factor Tu GTP Binding Domain Containing 2	16.56
ADAMTSL1	ADAMTS Like 1	16.55
MIR21	MicroRNA 21	16.55
TF	Transferrin	16.51
COL5A2	Collagen Type V Alpha 2 Chain	16.51
TCTN2	Tectonic Family Member 2	16.48
BDNF	Brain Derived Neurotrophic Factor	16.46
MEOX1	Mesenchyme Homeobox 1	16.46
CFAP410	Cilia And Flagella Associated Protein 410	16.43
MIR221	MicroRNA 221	16.42
RBBP8	RB Binding Protein 8, Endonuclease	16.42
THRB	Thyroid Hormone Receptor Beta	16.41
PIGT	Phosphatidylinositol Glycan Anchor Biosynthesis Class T	16.41
PEX6	Peroxisomal Biogenesis Factor 6	16.39
BMP8A	Bone Morphogenetic Protein 8a	16.35
BMND4	Bone Mineral Density Variation QTL 4	16.35
BMND5	Bone Mineral Density Variation QTL 5	16.35
SAMD9	Sterile Alpha Motif Domain Containing 9	16.33
HJV	Hemojuvelin BMP Co-Receptor	16.33
MKS1	MKS Transition Zone Complex Subunit 1	16.32
BMND2	Bone Mineral Density Variation 2	16.29
FLT3LG	Fms Related Tyrosine Kinase 3 Ligand	16.28
MIR15A	MicroRNA 15a	16.28
PDE3A	Phosphodiesterase 3A	16.28
YY1	YY1 Transcription Factor	16.27
SLC17A5	Solute Carrier Family 17 Member 5	16.27
TCF3	Transcription Factor 3	16.23
IGFBP4	Insulin Like Growth Factor Binding Protein 4	16.22
CD40	CD40 Molecule	16.2
IGH	Immunoglobulin Heavy Locus	16.2
HNRNPA1	Heterogeneous Nuclear Ribonucleoprotein A1	16.19
NPHP1	Nephrocystin 1	16.18
DNMT1	DNA Methyltransferase 1	16.18
TMEM216	Transmembrane Protein 216	16.15
ZIC1	Zic Family Member 1	16.14
MIR2861	MicroRNA 2861	16.13
UFSP2	UFM1 Specific Peptidase 2	16.13
MYOD1	Myogenic Differentiation 1	16.09
CCL4	C-C Motif Chemokine Ligand 4	16.06
ITGA4	Integrin Subunit Alpha 4	16.05
PML	Promyelocytic Leukemia	16.03
CYP11A1	Cytochrome P450 Family 11 Subfamily A Member 1	15.99
PRG2	Proteoglycan 2, Pro Eosinophil Major Basic Protein	15.99
SDHC	Succinate Dehydrogenase Complex Subunit C	15.98
TBX1	T-Box 1	15.98
CD33	CD33 Molecule	15.95
CARTPT	CART Prepropeptide	15.93
GPC6	Glypican 6	15.92
IL2RA	Interleukin 2 Receptor Subunit Alpha	15.91
EOGT	EGF Domain Specific O-Linked N-Acetylglucosamine Transferase	15.89
LHX4	LIM Homeobox 4	15.87
GLA	Galactosidase Alpha	15.87
PRTN3	Proteinase 3	15.87
PPP3CA	Protein Phosphatase 3 Catalytic Subunit Alpha	15.86
CHST11	Carbohydrate Sulfotransferase 11	15.86
TTR	Transthyretin	15.84
SDHB	Succinate Dehydrogenase Complex Iron Sulfur Subunit B	15.82
CCDC22	Coiled-Coil Domain Containing 22	15.81
DACT1	Dishevelled Binding Antagonist Of Beta Catenin 1	15.81
SOX5	SRY-Box 5	15.8
STAT4	Signal Transducer And Activator Of Transcription 4	15.8
MIR181A2	MicroRNA 181a-2	15.78
RPL15	Ribosomal Protein L15	15.73
ERG	ETS Transcription Factor ERG	15.72
HNRNPA2B1	Heterogeneous Nuclear Ribonucleoprotein A2/B1	15.72
CD79A	CD79a Molecule	15.66
DHFR	Dihydrofolate Reductase	15.66
PRMT7	Protein Arginine Methyltransferase 7	15.66
TCTN3	Tectonic Family Member 3	15.63
COMT	Catechol-O-Methyltransferase	15.62
SLC39A13	Solute Carrier Family 39 Member 13	15.61
PEX19	Peroxisomal Biogenesis Factor 19	15.6
HESX1	HESX Homeobox 1	15.59
SLC9A3R1	SLC9A3 Regulator 1	15.58
SLC26A4	Solute Carrier Family 26 Member 4	15.56
MAPK3	Mitogen-Activated Protein Kinase 3	15.56
PMS2	PMS1 Homolog 2, Mismatch Repair System Component	15.55
PEX26	Peroxisomal Biogenesis Factor 26	15.55
MKKS	McKusick-Kaufman Syndrome	15.54
CYP26B1	Cytochrome P450 Family 26 Subfamily B Member 1	15.54
EDNRB	Endothelin Receptor Type B	15.53
F2	Coagulation Factor II, Thrombin	15.53
RPS28	Ribosomal Protein S28	15.53
AGTR1	Angiotensin II Receptor Type 1	15.51
CCBE1	Collagen And Calcium Binding EGF Domains 1	15.48
TGFA	Transforming Growth Factor Alpha	15.44
CTBP1	C-Terminal Binding Protein 1	15.42
MPIG6B	Megakaryocyte And Platelet Inhibitory Receptor G6b	15.42
TCF4	Transcription Factor 4	15.41
MUC1	Mucin 1, Cell Surface Associated	15.41
NPC1	NPC Intracellular Cholesterol Transporter 1	15.41
HBG1	Hemoglobin Subunit Gamma 1	15.4
PICALM	Phosphatidylinositol Binding Clathrin Assembly Protein	15.39
NELL1	Neural EGFL Like 1	15.38
TMEM231	Transmembrane Protein 231	15.38
ARSA	Arylsulfatase A	15.32
TMEM107	Transmembrane Protein 107	15.32
TCF12	Transcription Factor 12	15.31
SOS1	SOS Ras/Rac Guanine Nucleotide Exchange Factor 1	15.3
LFNG	LFNG O-Fucosylpeptide 3-Beta-N-Acetylglucosaminyltransferase	15.3
BMND10	Bone Mineral Density QTL 10	15.28
BMND11	Bone Mineral Density QTL 11	15.28
BMND13	Bone Mineral Density QTL 13	15.28
BMND14	Bone Mineral Density QTL 14	15.28
BMND6	Bone Mineral Density QTL 6	15.28
BMND7	Bone Mineral Density Quantiative Trait Locus 7	15.28
BMND8	Bone Mineral Density Quantiative Trait Locus 8	15.28
BMND9	Bone Mineral Density QTL 9	15.28
NR3C1	Nuclear Receptor Subfamily 3 Group C Member 1	15.28
RAB27A	RAB27A, Member RAS Oncogene Family	15.27
RAB3GAP1	RAB3 GTPase Activating Protein Catalytic Subunit 1	15.27
GFAP	Glial Fibrillary Acidic Protein	15.26
IRX5	Iroquois Homeobox 5	15.25
ITGAL	Integrin Subunit Alpha L	15.25
BAX	BCL2 Associated X, Apoptosis Regulator	15.24
LTF	Lactotransferrin	15.22
TMEM165	Transmembrane Protein 165	15.22
CD99	CD99 Molecule (Xg Blood Group)	15.2
POMC	Proopiomelanocortin	15.2
GLE1	GLE1 RNA Export Mediator	15.2
PLXND1	Plexin D1	15.17
IL18	Interleukin 18	15.17
COL6A1	Collagen Type VI Alpha 1 Chain	15.16
SNRPB	Small Nuclear Ribonucleoprotein Polypeptides B And B1	15.16
CDKN1B	Cyclin Dependent Kinase Inhibitor 1B	15.13
INSR	Insulin Receptor	15.12
PROK2	Prokineticin 2	15.12
PBX1	PBX Homeobox 1	15.12
RPS26	Ribosomal Protein S26	15.11
COL12A1	Collagen Type XII Alpha 1 Chain	15.11
CDC42	Cell Division Cycle 42	15.1
PDGFB	Platelet Derived Growth Factor Subunit B	15.1
NSMCE2	NSE2 (MMS21) Homolog, SMC5-SMC6 Complex SUMO Ligase	15.1
IRF5	Interferon Regulatory Factor 5	15.09
ACTG1	Actin Gamma 1	15.03
PHGDH	Phosphoglycerate Dehydrogenase	15.03
EDNRA	Endothelin Receptor Type A	15.02
DHCR24	24-Dehydrocholesterol Reductase	15.01
RPGRIP1L	RPGRIP1 Like	15.01
SIK3	SIK Family Kinase 3	14.99
SDC1	Syndecan 1	14.99
TACR3	Tachykinin Receptor 3	14.98
MIR19A	MicroRNA 19a	14.97
HHAT	Hedgehog Acyltransferase	14.96
KIAA0753	KIAA0753	14.96
AIP	Aryl Hydrocarbon Receptor Interacting Protein	14.94
IGF2R	Insulin Like Growth Factor 2 Receptor	14.93
NELFA	Negative Elongation Factor Complex Member A	14.92
PTPN22	Protein Tyrosine Phosphatase Non-Receptor Type 22	14.91
MIR140	MicroRNA 140	14.91
NPC2	NPC Intracellular Cholesterol Transporter 2	14.91
CD27	CD27 Molecule	14.9
POU1F1	POU Class 1 Homeobox 1	14.88
ASCC1	Activating Signal Cointegrator 1 Complex Subunit 1	14.86
MAPK8	Mitogen-Activated Protein Kinase 8	14.85
MKRN3	Makorin Ring Finger Protein 3	14.85
GLMN	Glomulin, FKBP Associated Protein	14.85
MRAP	Melanocortin 2 Receptor Accessory Protein	14.85
LIF	LIF Interleukin 6 Family Cytokine	14.85
MGAT2	Mannosyl (Alpha-1,6-)-Glycoprotein Beta-1,2-N-Acetylglucosaminyltransferase	14.85
MYD88	MYD88 Innate Immune Signal Transduction Adaptor	14.83
CYCS	Cytochrome C, Somatic	14.8
CTSB	Cathepsin B	14.79
ACTA2	Actin Alpha 2, Smooth Muscle	14.79
PCNA	Proliferating Cell Nuclear Antigen	14.78
TSR2	TSR2 Ribosome Maturation Factor	14.77
CHRD	Chordin	14.76
RSPO2	R-Spondin 2	14.75
PAX1	Paired Box 1	14.74
NFKB1	Nuclear Factor Kappa B Subunit 1	14.74
DONSON	Downstream Neighbor Of SON	14.72
TTN	Titin	14.71
NSMF	NMDA Receptor Synaptonuclear Signaling And Neuronal Migration Factor	14.71
DLX6	Distal-Less Homeobox 6	14.71
ERCC5	ERCC Excision Repair 5, Endonuclease	14.69
FERMT1	Fermitin Family Member 1	14.69
ACTA1	Actin Alpha 1, Skeletal Muscle	14.68
IL12RB1	Interleukin 12 Receptor Subunit Beta 1	14.68
SP1	Sp1 Transcription Factor	14.68
MLF1	Myeloid Leukemia Factor 1	14.67
PUF60	Poly(U) Binding Splicing Factor 60	14.67
ATRIP	ATR Interacting Protein	14.65
ABCA4	ATP Binding Cassette Subfamily A Member 4	14.65
NEB	Nebulin	14.63
TBXT	T-Box Transcription Factor T	14.63
MLXIPL	MLX Interacting Protein Like	14.61
PRL	Prolactin	14.6
PRG4	Proteoglycan 4	14.59
SELP	Selectin P	14.58
LYST	Lysosomal Trafficking Regulator	14.54
TNFRSF1A	TNF Receptor Superfamily Member 1A	14.54
CASP9	Caspase 9	14.52
GDF3	Growth Differentiation Factor 3	14.52
SEMA5A	Semaphorin 5A	14.51
DPF2	Double PHD Fingers 2	14.49
IFNA2	Interferon Alpha 2	14.49
PEX12	Peroxisomal Biogenesis Factor 12	14.47
FHL1	Four And A Half LIM Domains 1	14.47
XRCC4	X-Ray Repair Cross Complementing 4	14.47
KDM1A	Lysine Demethylase 1A	14.45
TYMS	Thymidylate Synthetase	14.45
INPP5E	Inositol Polyphosphate-5-Phosphatase E	14.42
HSP90AA1	Heat Shock Protein 90 Alpha Family Class A Member 1	14.41
MRPS22	Mitochondrial Ribosomal Protein S22	14.4
RAB3GAP2	RAB3 GTPase Activating Non-Catalytic Protein Subunit 2	14.38
MIR23B	MicroRNA 23b	14.38
CTSA	Cathepsin A	14.37
CD177	CD177 Molecule	14.36
CD40LG	CD40 Ligand	14.36
BPTF	Bromodomain PHD Finger Transcription Factor	14.35
TBC1D24	TBC1 Domain Family Member 24	14.3
GHRL	Ghrelin And Obestatin Prepropeptide	14.29
CD55	CD55 Molecule (Cromer Blood Group)	14.29
SMARCE1	SWI/SNF Related, Matrix Associated, Actin Dependent Regulator Of Chromatin, Subfamily E, Member 1	14.28
MRC2	Mannose Receptor C Type 2	14.25
GJB2	Gap Junction Protein Beta 2	14.23
GFI1	Growth Factor Independent 1 Transcriptional Repressor	14.22
CD59	CD59 Molecule (CD59 Blood Group)	14.21
YARS2	Tyrosyl-TRNA Synthetase 2	14.21
TNFSF10	TNF Superfamily Member 10	14.2
MCAM	Melanoma Cell Adhesion Molecule	14.2
FZD4	Frizzled Class Receptor 4	14.19
YY1AP1	YY1 Associated Protein 1	14.18
ATL3	Atlastin GTPase 3	14.17
C1R	Complement C1r	14.17
AHI1	Abelson Helper Integration Site 1	14.16
DDX41	DEAD-Box Helicase 41	14.15
ELMO2	Engulfment And Cell Motility 2	14.14
GJB6	Gap Junction Protein Beta 6	14.14
PEX2	Peroxisomal Biogenesis Factor 2	14.13
C15orf41	Chromosome 15 Open Reading Frame 41	14.12
RNPC3	RNA Binding Region (RNP1, RRM) Containing 3	14.11
IL5	Interleukin 5	14.11
NAGLU	N-Acetyl-Alpha-Glucosaminidase	14.09
SELL	Selectin L	14.09
CCR6	C-C Motif Chemokine Receptor 6	14.08
MIR10A	MicroRNA 10a	14.08
MALT1	MALT1 Paracaspase	14.07
IRF6	Interferon Regulatory Factor 6	14.07
H3F3A	H3 Histone Family Member 3A	14.05
USP8	Ubiquitin Specific Peptidase 8	14.05
WHCR	Wolf-Hirschhorn Syndrome Chromosome Region	14.04
CTSD	Cathepsin D	14.02
CEP57	Centrosomal Protein 57	14.02
FIP1L1	Factor Interacting With PAPOLA And CPSF1	14.01
UFD1	Ubiquitin Recognition Factor In ER Associated Degradation 1	13.99
EDA	Ectodysplasin A	13.98
JAK3	Janus Kinase 3	13.97
CHN1	Chimerin 1	13.97
MIR210	MicroRNA 210	13.94
SERPINA3	Serpin Family A Member 3	13.93
CEP55	Centrosomal Protein 55	13.9
IQCB1	IQ Motif Containing B1	13.9
BCL6	BCL6 Transcription Repressor	13.9
GDF2	Growth Differentiation Factor 2	13.88
COL6A3	Collagen Type VI Alpha 3 Chain	13.87
CA4	Carbonic Anhydrase 4	13.87
RERE	Arginine-Glutamic Acid Dipeptide Repeats	13.86
SOX3	SRY-Box 3	13.83
GALT	Galactose-1-Phosphate Uridylyltransferase	13.82
NECTIN1	Nectin Cell Adhesion Molecule 1	13.82
ADCY10	Adenylate Cyclase 10	13.82
FERMT3	Fermitin Family Member 3	13.81
TNFSF13B	TNF Superfamily Member 13b	13.8
SLC2A10	Solute Carrier Family 2 Member 10	13.8
FOXO1	Forkhead Box O1	13.78
B9D2	B9 Domain Containing 2	13.77
CDH23	Cadherin Related 23	13.74
ALX1	ALX Homeobox 1	13.74
ADAMTS10	ADAM Metallopeptidase With Thrombospondin Type 1 Motif 10	13.74
SERPINC1	Serpin Family C Member 1	13.72
HOXA9	Homeobox A9	13.71
IKZF3	IKAROS Family Zinc Finger 3	13.71
AGT	Angiotensinogen	13.71
KISS1R	KISS1 Receptor	13.71
MIR127	MicroRNA 127	13.69
TMCO1	Transmembrane And Coiled-Coil Domains 1	13.69
POU2AF1	POU Class 2 Homeobox Associating Factor 1	13.68
DCLRE1C	DNA Cross-Link Repair 1C	13.68
PLCB4	Phospholipase C Beta 4	13.67
RPGRIP1	RPGR Interacting Protein 1	13.66
CNMD	Chondromodulin	13.64
PARP1	Poly(ADP-Ribose) Polymerase 1	13.62
ANOS1	Anosmin 1	13.62
PEX16	Peroxisomal Biogenesis Factor 16	13.62
POLR1A	RNA Polymerase I Subunit A	13.61
SELE	Selectin E	13.6
NFKBIA	NFKB Inhibitor Alpha	13.59
CRLF1	Cytokine Receptor Like Factor 1	13.59
S100B	S100 Calcium Binding Protein B	13.58
CCND3	Cyclin D3	13.57
HDAC8	Histone Deacetylase 8	13.56
CHD4	Chromodomain Helicase DNA Binding Protein 4	13.55
GCM2	Glial Cells Missing Transcription Factor 2	13.54
MEG3	Maternally Expressed 3	13.53
IL3RA	Interleukin 3 Receptor Subunit Alpha	13.51
IL12A	Interleukin 12A	13.5
SIX3	SIX Homeobox 3	13.48
THBD	Thrombomodulin	13.48
PRKG1	Protein Kinase CGMP-Dependent 1	13.46
TNFRSF13C	TNF Receptor Superfamily Member 13C	13.46
CTNND2	Catenin Delta 2	13.45
MT-TL1	Mitochondrially Encoded TRNA-Leu (UUA/G) 1	13.43
ITGA2B	Integrin Subunit Alpha 2b	13.43
ALPI	Alkaline Phosphatase, Intestinal	13.42
FLRT3	Fibronectin Leucine Rich Transmembrane Protein 3	13.41
MIR93	MicroRNA 93	13.41
FMR1	Fragile X Mental Retardation 1	13.4
B9D1	B9 Domain Containing 1	13.39
GPR68	G Protein-Coupled Receptor 68	13.39
EHHADH	Enoyl-CoA Hydratase And 3-Hydroxyacyl CoA Dehydrogenase	13.37
F3	Coagulation Factor III, Tissue Factor	13.37
IL1R1	Interleukin 1 Receptor Type 1	13.37
TNFRSF8	TNF Receptor Superfamily Member 8	13.36
CPLX1	Complexin 1	13.36
HOXD10	Homeobox D10	13.36
CACNA1G	Calcium Voltage-Gated Channel Subunit Alpha1 G	13.36
BCL11B	BAF Chromatin Remodeling Complex Subunit BCL11B	13.32
CYP11B1	Cytochrome P450 Family 11 Subfamily B Member 1	13.31
HLA-C	Major Histocompatibility Complex, Class I, C	13.3
CUL4B	Cullin 4B	13.28
C1S	Complement C1s	13.26
KAT6A	Lysine Acetyltransferase 6A	13.26
TNFRSF13B	TNF Receptor Superfamily Member 13B	13.26
FGD1	FYVE, RhoGEF And PH Domain Containing 1	13.24
MLLT10	MLLT10 Histone Lysine Methyltransferase DOT1L Cofactor	13.23
PROKR2	Prokineticin Receptor 2	13.23
CCR1	C-C Motif Chemokine Receptor 1	13.22
SAMHD1	SAM And HD Domain Containing Deoxynucleoside Triphosphate Triphosphohydrolase 1	13.22
NDN	Necdin, MAGE Family Member	13.22
INPP5K	Inositol Polyphosphate-5-Phosphatase K	13.22
VTN	Vitronectin	13.2
LZTR1	Leucine Zipper Like Transcription Regulator 1	13.19
ITGA2	Integrin Subunit Alpha 2	13.18
FECH	Ferrochelatase	13.18
SPRY4	Sprouty RTK Signaling Antagonist 4	13.18
GATA3	GATA Binding Protein 3	13.17
PEX14	Peroxisomal Biogenesis Factor 14	13.17
GP1BB	Glycoprotein Ib Platelet Subunit Beta	13.16
DCC	DCC Netrin 1 Receptor	13.15
CNR2	Cannabinoid Receptor 2	13.14
GDNF	Glial Cell Derived Neurotrophic Factor	13.13
GLRX5	Glutaredoxin 5	13.13
MS4A1	Membrane Spanning 4-Domains A1	13.13
ARL6IP6	ADP Ribosylation Factor Like GTPase 6 Interacting Protein 6	13.13
OGN	Osteoglycin	13.12
CYBB	Cytochrome B-245 Beta Chain	13.12
BMS1	BMS1 Ribosome Biogenesis Factor	13.12
RAB7A	RAB7A, Member RAS Oncogene Family	13.1
FGF4	Fibroblast Growth Factor 4	13.1
TNXB	Tenascin XB	13.09
OTX2	Orthodenticle Homeobox 2	13.09
MED12	Mediator Complex Subunit 12	13.08
MIR106B	MicroRNA 106b	13.08
CCL5	C-C Motif Chemokine Ligand 5	13.07
CA1	Carbonic Anhydrase 1	13.07
HACE1	HECT Domain And Ankyrin Repeat Containing E3 Ubiquitin Protein Ligase 1	13.06
SMAD6	SMAD Family Member 6	13.06
CWC27	CWC27 Spliceosome Associated Cyclophilin	13.05
NUP214	Nucleoporin 214	13.04
RBM10	RNA Binding Motif Protein 10	13.03
HS6ST1	Heparan Sulfate 6-O-Sulfotransferase 1	13.03
WASHC5	WASH Complex Subunit 5	13.03
A4GALT	Alpha 1,4-Galactosyltransferase (P Blood Group)	13.02
RPS17	Ribosomal Protein S17	13.02
ITGA5	Integrin Subunit Alpha 5	13.02
SERPINF2	Serpin Family F Member 2	13.02
DUSP6	Dual Specificity Phosphatase 6	13
MYBPC1	Myosin Binding Protein C, Slow Type	12.97
MYB	MYB Proto-Oncogene, Transcription Factor	12.97
PEX3	Peroxisomal Biogenesis Factor 3	12.97
PEX13	Peroxisomal Biogenesis Factor 13	12.97
SLC25A38	Solute Carrier Family 25 Member 38	12.97
ARCN1	Archain 1	12.97
BCL2A1	BCL2 Related Protein A1	12.96
CTSG	Cathepsin G	12.95
PIEZO2	Piezo Type Mechanosensitive Ion Channel Component 2	12.95
KISS1	KiSS-1 Metastasis Suppressor	12.95
PRKCD	Protein Kinase C Delta	12.93
CLEC11A	C-Type Lectin Domain Containing 11A	12.93
IL17RD	Interleukin 17 Receptor D	12.93
MMEL1	Membrane Metalloendopeptidase Like 1	12.93
ERGIC1	Endoplasmic Reticulum-Golgi Intermediate Compartment 1	12.92
SST	Somatostatin	12.91
PSMC3IP	PSMC3 Interacting Protein	12.9
SETD5	SET Domain Containing 5	12.89
CYP21A2	Cytochrome P450 Family 21 Subfamily A Member 2	12.89
RARB	Retinoic Acid Receptor Beta	12.88
FLNC	Filamin C	12.88
NBEAL2	Neurobeachin Like 2	12.86
PF4	Platelet Factor 4	12.86
NGFR	Nerve Growth Factor Receptor	12.85
TGIF1	TGFB Induced Factor Homeobox 1	12.85
ZNF469	Zinc Finger Protein 469	12.83
ANXA2	Annexin A2	12.83
MIR143	MicroRNA 143	12.82
BRAT1	BRCA1 Associated ATM Activator 1	12.82
MIF	Macrophage Migration Inhibitory Factor	12.81
ATP7B	ATPase Copper Transporting Beta	12.81
CDK1	Cyclin Dependent Kinase 1	12.81
MVK	Mevalonate Kinase	12.81
LGALS3	Galectin 3	12.81
BBS1	Bardet-Biedl Syndrome 1	12.79
IRF8	Interferon Regulatory Factor 8	12.79
PIGS	Phosphatidylinositol Glycan Anchor Biosynthesis Class S	12.79
CD14	CD14 Molecule	12.79
VPS45	Vacuolar Protein Sorting 45 Homolog	12.78
IGFALS	Insulin Like Growth Factor Binding Protein Acid Labile Subunit	12.77
MED13L	Mediator Complex Subunit 13L	12.77
TEK	TEK Receptor Tyrosine Kinase	12.77
DPM1	Dolichyl-Phosphate Mannosyltransferase Subunit 1, Catalytic	12.74
PTN	Pleiotrophin	12.74
REN	Renin	12.74
GPR101	G Protein-Coupled Receptor 101	12.73
PLAU	Plasminogen Activator, Urokinase	12.72
POMGNT1	Protein O-Linked Mannose N-Acetylglucosaminyltransferase 1 (Beta 1,2-)	12.71
SPECC1L	Sperm Antigen With Calponin Homology And Coiled-Coil Domains 1 Like	12.69
RAC2	Rac Family Small GTPase 2	12.69
DPH1	Diphthamide Biosynthesis 1	12.68
DLL3	Delta Like Canonical Notch Ligand 3	12.68
SRSF2	Serine And Arginine Rich Splicing Factor 2	12.66
MAPK14	Mitogen-Activated Protein Kinase 14	12.65
MMP8	Matrix Metallopeptidase 8	12.65
ANTXR2	ANTXR Cell Adhesion Molecule 2	12.64
SPI1	Spi-1 Proto-Oncogene	12.64
HSD3B2	Hydroxy-Delta-5-Steroid Dehydrogenase, 3 Beta- And Steroid Delta-Isomerase 2	12.62
CAVIN1	Caveolae Associated Protein 1	12.6
MATN1	Matrilin 1	12.58
DES	Desmin	12.58
UBL7	Ubiquitin Like 7	12.58
PEX10	Peroxisomal Biogenesis Factor 10	12.58
LMOD3	Leiomodin 3	12.57
MIRLET7C	MicroRNA Let-7c	12.57
HGSNAT	Heparan-Alpha-Glucosaminide N-Acetyltransferase	12.57
ITGAV	Integrin Subunit Alpha V	12.56
PSAT1	Phosphoserine Aminotransferase 1	12.56
SDCCAG8	Serologically Defined Colon Cancer Antigen 8	12.56
OSM	Oncostatin M	12.56
RPS24	Ribosomal Protein S24	12.55
MAGEL2	MAGE Family Member L2	12.55
BCL11A	BAF Chromatin Remodeling Complex Subunit BCL11A	12.54
WIPF1	WAS/WASL Interacting Protein Family Member 1	12.5
AGGF1	Angiogenic Factor With G-Patch And FHA Domains 1	12.5
TCTEX1D2	Tctex1 Domain Containing 2	12.5
POMGNT2	Protein O-Linked Mannose N-Acetylglucosaminyltransferase 2 (Beta 1,4-)	12.49
PNP	Purine Nucleoside Phosphorylase	12.49
GREM2	Gremlin 2, DAN Family BMP Antagonist	12.47
CHRNA1	Cholinergic Receptor Nicotinic Alpha 1 Subunit	12.44
MCTP2	Multiple C2 And Transmembrane Domain Containing 2	12.43
AFF1	AF4/FMR2 Family Member 1	12.41
C12orf57	Chromosome 12 Open Reading Frame 57	12.41
SNRPN	Small Nuclear Ribonucleoprotein Polypeptide N	12.4
AXIN2	Axin 2	12.4
TSC2	TSC Complex Subunit 2	12.38
BMI1	BMI1 Proto-Oncogene, Polycomb Ring Finger	12.36
IAPP	Islet Amyloid Polypeptide	12.35
HERC1	HECT And RLD Domain Containing E3 Ubiquitin Protein Ligase Family Member 1	12.35
TIMP2	TIMP Metallopeptidase Inhibitor 2	12.35
CREB1	CAMP Responsive Element Binding Protein 1	12.34
FLII	FLII Actin Remodeling Protein	12.33
POLE	DNA Polymerase Epsilon, Catalytic Subunit	12.33
NUP107	Nucleoporin 107	12.33
MIR146A	MicroRNA 146a	12.32
PDE6D	Phosphodiesterase 6D	12.32
NIN	Ninein	12.32
TNC	Tenascin C	12.32
C4A	Complement C4A (Rodgers Blood Group)	12.31
CTNS	Cystinosin, Lysosomal Cystine Transporter	12.3
SPIDR	Scaffold Protein Involved In DNA Repair	12.3
MT-CO1	Mitochondrially Encoded Cytochrome C Oxidase I	12.3
CAMP	Cathelicidin Antimicrobial Peptide	12.29
RPL35A	Ribosomal Protein L35a	12.29
HAX1	HCLS1 Associated Protein X-1	12.29
OMD	Osteomodulin	12.28
ALPG	Alkaline Phosphatase, Germ Cell	12.28
MRNIP	MRN Complex Interacting Protein	12.27
KDM6A	Lysine Demethylase 6A	12.27
SSR4	Signal Sequence Receptor Subunit 4	12.26
ZIC3	Zic Family Member 3	12.26
IL1RAPL2	Interleukin 1 Receptor Accessory Protein Like 2	12.26
PITX2	Paired Like Homeodomain 2	12.25
KCNAB2	Potassium Voltage-Gated Channel Subfamily A Regulatory Beta Subunit 2	12.24
EGR1	Early Growth Response 1	12.21
ALG12	ALG12 Alpha-1,6-Mannosyltransferase	12.21
MALAT1	Metastasis Associated Lung Adenocarcinoma Transcript 1	12.21
JMJD1C	Jumonji Domain Containing 1C	12.21
NPHP3	Nephrocystin 3	12.2
MEF2A	Myocyte Enhancer Factor 2A	12.18
PROP1	PROP Paired-Like Homeobox 1	12.17
HCCS	Holocytochrome C Synthase	12.17
TLR2	Toll Like Receptor 2	12.17
GZMB	Granzyme B	12.16
LPL	Lipoprotein Lipase	12.16
MBP	Myelin Basic Protein	12.14
MST1	Macrophage Stimulating 1	12.14
HMOX1	Heme Oxygenase 1	12.14
MIR125A	MicroRNA 125a	12.13
SHANK3	SH3 And Multiple Ankyrin Repeat Domains 3	12.09
ID2	Inhibitor Of DNA Binding 2	12.08
THBS1	Thrombospondin 1	12.08
FGF17	Fibroblast Growth Factor 17	12.07
HNRNPU	Heterogeneous Nuclear Ribonucleoprotein U	12.06
PSMB8	Proteasome Subunit Beta 8	12.05
POU5F1	POU Class 5 Homeobox 1	12.05
FTH1	Ferritin Heavy Chain 1	12.03
RIT1	Ras Like Without CAAX 1	12.02
PDE11A	Phosphodiesterase 11A	12.02
BUB1B	BUB1 Mitotic Checkpoint Serine/Threonine Kinase B	12
RP9	RP9 Pre-MRNA Splicing Factor	11.99
WDPCP	WD Repeat Containing Planar Cell Polarity Effector	11.99
MERTK	MER Proto-Oncogene, Tyrosine Kinase	11.98
ADGRG6	Adhesion G Protein-Coupled Receptor G6	11.97
SOX2	SRY-Box 2	11.95
PDB6	Paget Disease Of Bone 6	11.95
GNB1	G Protein Subunit Beta 1	11.95
RAP1A	RAP1A, Member Of RAS Oncogene Family	11.94
FGF3	Fibroblast Growth Factor 3	11.92
MINPP1	Multiple Inositol-Polyphosphate Phosphatase 1	11.92
ANK1	Ankyrin 1	11.91
MIR145	MicroRNA 145	11.9
TGFBI	Transforming Growth Factor Beta Induced	11.89
SOS2	SOS Ras/Rho Guanine Nucleotide Exchange Factor 2	11.89
A2ML1	Alpha-2-Macroglobulin Like 1	11.89
UBXN11	UBX Domain Protein 11	11.88
MIR126	MicroRNA 126	11.87
RPS10	Ribosomal Protein S10	11.86
RPS15	Ribosomal Protein S15	11.85
VANGL1	VANGL Planar Cell Polarity Protein 1	11.84
PECAM1	Platelet And Endothelial Cell Adhesion Molecule 1	11.84
ATP6V1B2	ATPase H+ Transporting V1 Subunit B2	11.84
CNR1	Cannabinoid Receptor 1	11.84
HOTAIR	HOX Transcript Antisense RNA	11.83
BIRC5	Baculoviral IAP Repeat Containing 5	11.83
TSC1	TSC Complex Subunit 1	11.82
USP9X	Ubiquitin Specific Peptidase 9 X-Linked	11.82
MIR141	MicroRNA 141	11.82
MIR16-1	MicroRNA 16-1	11.82
CHRND	Cholinergic Receptor Nicotinic Delta Subunit	11.81
AGXT	Alanine--Glyoxylate And Serine--Pyruvate Aminotransferase	11.8
MIR30D	MicroRNA 30d	11.8
CD5	CD5 Molecule	11.8
GNAS-AS1	GNAS Antisense RNA 1	11.79
GHRHR	Growth Hormone Releasing Hormone Receptor	11.79
ADAMTS3	ADAM Metallopeptidase With Thrombospondin Type 1 Motif 3	11.78
HPRT1	Hypoxanthine Phosphoribosyltransferase 1	11.77
LAS1L	LAS1 Like, Ribosome Biogenesis Factor	11.75
HERC2	HECT And RLD Domain Containing E3 Ubiquitin Protein Ligase 2	11.75
PIK3CG	Phosphatidylinositol-4,5-Bisphosphate 3-Kinase Catalytic Subunit Gamma	11.74
TREX1	Three Prime Repair Exonuclease 1	11.74
HACD1	3-Hydroxyacyl-CoA Dehydratase 1	11.73
CEBPB	CCAAT Enhancer Binding Protein Beta	11.73
CHST14	Carbohydrate Sulfotransferase 14	11.72
TTC8	Tetratricopeptide Repeat Domain 8	11.72
OSCAR	Osteoclast Associated Ig-Like Receptor	11.71
AIRE	Autoimmune Regulator	11.71
MLH1	MutL Homolog 1	11.7
SFRP1	Secreted Frizzled Related Protein 1	11.7
MYH8	Myosin Heavy Chain 8	11.69
PAX9	Paired Box 9	11.68
ITGA1	Integrin Subunit Alpha 1	11.68
CDK2	Cyclin Dependent Kinase 2	11.67
EDARADD	EDAR Associated Death Domain	11.67
SMPD3	Sphingomyelin Phosphodiesterase 3	11.66
MIR23A	MicroRNA 23a	11.66
ZNF423	Zinc Finger Protein 423	11.66
IRF4	Interferon Regulatory Factor 4	11.65
PLAUR	Plasminogen Activator, Urokinase Receptor	11.65
MIR195	MicroRNA 195	11.65
HABP2	Hyaluronan Binding Protein 2	11.63
HLA-DQB1	Major Histocompatibility Complex, Class II, DQ Beta 1	11.63
SNCA	Synuclein Alpha	11.62
FEZF1	FEZ Family Zinc Finger 1	11.62
MIR29A	MicroRNA 29a	11.61
MT-CO2	Mitochondrially Encoded Cytochrome C Oxidase II	11.61
SLC16A2	Solute Carrier Family 16 Member 2	11.61
INVS	Inversin	11.61
NPPC	Natriuretic Peptide C	11.59
COG1	Component Of Oligomeric Golgi Complex 1	11.58
DANCR	Differentiation Antagonizing Non-Protein Coding RNA	11.58
ATP6V1A	ATPase H+ Transporting V1 Subunit A	11.58
COL6A2	Collagen Type VI Alpha 2 Chain	11.56
TAL1	TAL BHLH Transcription Factor 1, Erythroid Differentiation Factor	11.56
RPL18	Ribosomal Protein L18	11.56
GYPA	Glycophorin A (MNS Blood Group)	11.56
CFL2	Cofilin 2	11.56
SOX4	SRY-Box 4	11.56
PPP1CB	Protein Phosphatase 1 Catalytic Subunit Beta	11.55
MIR424	MicroRNA 424	11.54
XBP1	X-Box Binding Protein 1	11.54
NAA10	N(Alpha)-Acetyltransferase 10, NatA Catalytic Subunit	11.54
RPGR	Retinitis Pigmentosa GTPase Regulator	11.51
DNA2	DNA Replication Helicase/Nuclease 2	11.51
TH	Tyrosine Hydroxylase	11.51
LRP2	LDL Receptor Related Protein 2	11.51
NOD2	Nucleotide Binding Oligomerization Domain Containing 2	11.51
VPS33A	VPS33A Core Subunit Of CORVET And HOPS Complexes	11.5
TUBB	Tubulin Beta Class I	11.5
STK11	Serine/Threonine Kinase 11	11.49
KLHL7	Kelch Like Family Member 7	11.48
FCGR3A	Fc Fragment Of IgG Receptor IIIa	11.48
NCF2	Neutrophil Cytosolic Factor 2	11.47
SNAI2	Snail Family Transcriptional Repressor 2	11.47
ITGAX	Integrin Subunit Alpha X	11.46
SC5D	Sterol-C5-Desaturase	11.46
SPRED1	Sprouty Related EVH1 Domain Containing 1	11.45
PPP1R15B	Protein Phosphatase 1 Regulatory Subunit 15B	11.45
SH3GL1	SH3 Domain Containing GRB2 Like 1, Endophilin A2	11.41
IDS	Iduronate 2-Sulfatase	11.41
MIR20A	MicroRNA 20a	11.41
FUZ	Fuzzy Planar Cell Polarity Protein	11.4
KIF1B	Kinesin Family Member 1B	11.4
SPRTN	SprT-Like N-Terminal Domain	11.4
PDE6B	Phosphodiesterase 6B	11.39
RRAS	RAS Related	11.38
C8orf37	Chromosome 8 Open Reading Frame 37	11.38
CRX	Cone-Rod Homeobox	11.38
RETN	Resistin	11.37
HIRA	Histone Cell Cycle Regulator	11.37
MASP1	Mannan Binding Lectin Serine Peptidase 1	11.37
PDLIM7	PDZ And LIM Domain 7	11.36
SYP	Synaptophysin	11.35
HNF4A	Hepatocyte Nuclear Factor 4 Alpha	11.35
CD163	CD163 Molecule	11.35
EXOSC9	Exosome Component 9	11.34
RPL27	Ribosomal Protein L27	11.34
ETV1	ETS Variant 1	11.33
TPM3	Tropomyosin 3	11.33
CD79B	CD79b Molecule	11.32
MIR27A	MicroRNA 27a	11.32
ALAD	Aminolevulinate Dehydratase	11.31
ARL3	ADP Ribosylation Factor Like GTPase 3	11.31
GSTM1	Glutathione S-Transferase Mu 1	11.31
PIGL	Phosphatidylinositol Glycan Anchor Biosynthesis Class L	11.3
VEGFC	Vascular Endothelial Growth Factor C	11.3
CENPE	Centromere Protein E	11.3
MIR203A	MicroRNA 203a	11.3
ARL11	ADP Ribosylation Factor Like GTPase 11	11.3
WNT4	Wnt Family Member 4	11.3
MIR22	MicroRNA 22	11.29
RPS29	Ribosomal Protein S29	11.29
WFS1	Wolframin ER Transmembrane Glycoprotein	11.29
ATF4	Activating Transcription Factor 4	11.29
USH1G	USH1 Protein Network Component Sans	11.24
COL13A1	Collagen Type XIII Alpha 1 Chain	11.24
SIN3A	SIN3 Transcription Regulator Family Member A	11.22
BAMBI	BMP And Activin Membrane Bound Inhibitor	11.22
COL25A1	Collagen Type XXV Alpha 1 Chain	11.21
SEC24C	SEC24 Homolog C, COPII Coat Complex Component	11.2
HMGCR	3-Hydroxy-3-Methylglutaryl-CoA Reductase	11.19
CITED2	Cbp/P300 Interacting Transactivator With Glu/Asp Rich Carboxy-Terminal Domain 2	11.19
MKI67	Marker Of Proliferation Ki-67	11.18
CD80	CD80 Molecule	11.17
SEM1	SEM1 26S Proteasome Complex Subunit	11.16
PGK1	Phosphoglycerate Kinase 1	11.16
CHGA	Chromogranin A	11.15
MMADHC	Metabolism Of Cobalamin Associated D	11.14
MSH2	MutS Homolog 2	11.14
FRAS1	Fraser Extracellular Matrix Complex Subunit 1	11.14
FLT1	Fms Related Tyrosine Kinase 1	11.14
SPTA1	Spectrin Alpha, Erythrocytic 1	11.14
MNDA	Myeloid Cell Nuclear Differentiation Antigen	11.13
FURIN	Furin, Paired Basic Amino Acid Cleaving Enzyme	11.09
NPHP4	Nephrocystin 4	11.09
C2CD3	C2 Calcium Dependent Domain Containing 3	11.09
ID1	Inhibitor Of DNA Binding 1, HLH Protein	11.08
LCN2	Lipocalin 2	11.07
MIR222	MicroRNA 222	11.07
FLT4	Fms Related Tyrosine Kinase 4	11.06
HPSE	Heparanase	11.05
TNFSF15	TNF Superfamily Member 15	11.04
MIR25	MicroRNA 25	11.04
ANGPT2	Angiopoietin 2	11.04
PSMD12	Proteasome 26S Subunit, Non-ATPase 12	11.03
UBA1	Ubiquitin Like Modifier Activating Enzyme 1	11.03
FREM2	FRAS1 Related Extracellular Matrix 2	11.02
GGCX	Gamma-Glutamyl Carboxylase	11.02
FLVCR1	Feline Leukemia Virus Subgroup C Cellular Receptor 1	11.01
SMAD7	SMAD Family Member 7	11
ZAP70	Zeta Chain Of T Cell Receptor Associated Protein Kinase 70	11
FUT4	Fucosyltransferase 4	11
FKBP14	FKBP Prolyl Isomerase 14	10.99
HLA-DPB1	Major Histocompatibility Complex, Class II, DP Beta 1	10.99
ADRB2	Adrenoceptor Beta 2	10.98
ABCB7	ATP Binding Cassette Subfamily B Member 7	10.98
BUB1	BUB1 Mitotic Checkpoint Serine/Threonine Kinase	10.98
PKD1	Polycystin 1, Transient Receptor Potential Channel Interacting	10.98
ABCC1	ATP Binding Cassette Subfamily C Member 1	10.98
MC4R	Melanocortin 4 Receptor	10.98
NPAP1	Nuclear Pore Associated Protein 1	10.97
PWRN1	Prader-Willi Region Non-Protein Coding RNA 1	10.97
IPW	Imprinted In Prader-Willi Syndrome	10.97
PWAR1	Prader Willi/Angelman Region RNA 1	10.97
SNORD115-1	Small Nucleolar RNA, C/D Box 115-1	10.97
SNORD116-1	Small Nucleolar RNA, C/D Box 116-1	10.97
MKRN3-AS1	MKRN3 Antisense RNA 1	10.97
BBS10	Bardet-Biedl Syndrome 10	10.97
TGM2	Transglutaminase 2	10.97
NUP98	Nucleoporin 98	10.96
LAMC2	Laminin Subunit Gamma 2	10.96
UBR1	Ubiquitin Protein Ligase E3 Component N-Recognin 1	10.95
TAC1	Tachykinin Precursor 1	10.94
FARSB	Phenylalanyl-TRNA Synthetase Subunit Beta	10.94
RREB1	Ras Responsive Element Binding Protein 1	10.94
CYBA	Cytochrome B-245 Alpha Chain	10.94
HP	Haptoglobin	10.92
GRN	Granulin Precursor	10.92
CD200	CD200 Molecule	10.91
SYK	Spleen Associated Tyrosine Kinase	10.9
CPLANE1	Ciliogenesis And Planar Polarity Effector 1	10.89
TMEM237	Transmembrane Protein 237	10.89
SET	SET Nuclear Proto-Oncogene	10.88
LEPQTL1	Leptin, Serum Levels Of	10.87
KMT2D	Lysine Methyltransferase 2D	10.87
FOXE1	Forkhead Box E1	10.86
MIR184	MicroRNA 184	10.86
IGHG1	Immunoglobulin Heavy Constant Gamma 1 (G1m Marker)	10.86
LDLR	Low Density Lipoprotein Receptor	10.86
ICOSLG	Inducible T Cell Costimulator Ligand	10.85
CD81	CD81 Molecule	10.84
CD3E	CD3e Molecule	10.83
KAZALD1	Kazal Type Serine Peptidase Inhibitor Domain 1	10.83
DDX11	DEAD/H-Box Helicase 11	10.83
NKX2-5	NK2 Homeobox 5	10.83
NGLY1	N-Glycanase 1	10.82
CACNA1F	Calcium Voltage-Gated Channel Subunit Alpha1 F	10.82
CD2	CD2 Molecule	10.82
MT-CO3	Mitochondrially Encoded Cytochrome C Oxidase III	10.81
DKK2	Dickkopf WNT Signaling Pathway Inhibitor 2	10.8
WDR11	WD Repeat Domain 11	10.79
PIGN	Phosphatidylinositol Glycan Anchor Biosynthesis Class N	10.77
MIR17HG	MiR-17-92a-1 Cluster Host Gene	10.76
PIGY	Phosphatidylinositol Glycan Anchor Biosynthesis Class Y	10.75
ATP6V1B1	ATPase H+ Transporting V1 Subunit B1	10.75
IGFBP2	Insulin Like Growth Factor Binding Protein 2	10.75
TSHR	Thyroid Stimulating Hormone Receptor	10.74
HSPA4	Heat Shock Protein Family A (Hsp70) Member 4	10.74
PMP22	Peripheral Myelin Protein 22	10.74
CDX2	Caudal Type Homeobox 2	10.73
LRBA	LPS Responsive Beige-Like Anchor Protein	10.72
BBS9	Bardet-Biedl Syndrome 9	10.72
LTBP4	Latent Transforming Growth Factor Beta Binding Protein 4	10.7
CD22	CD22 Molecule	10.7
TOP1	DNA Topoisomerase I	10.7
PRDM5	PR/SET Domain 5	10.7
PLG	Plasminogen	10.69
RPS7	Ribosomal Protein S7	10.69
IL15	Interleukin 15	10.69
PGR	Progesterone Receptor	10.68
USH2A	Usherin	10.68
FCGR2A	Fc Fragment Of IgG Receptor IIa	10.68
GABRD	Gamma-Aminobutyric Acid Type A Receptor Delta Subunit	10.67
CYP3A4	Cytochrome P450 Family 3 Subfamily A Member 4	10.66
CD68	CD68 Molecule	10.66
FBLN2	Fibulin 2	10.65
IFNB1	Interferon Beta 1	10.65
AFP	Alpha Fetoprotein	10.65
ARMC9	Armadillo Repeat Containing 9	10.64
RAC1	Rac Family Small GTPase 1	10.64
PLK4	Polo Like Kinase 4	10.63
TMEM119	Transmembrane Protein 119	10.63
SPTLC1	Serine Palmitoyltransferase Long Chain Base Subunit 1	10.63
GNE	Glucosamine (UDP-N-Acetyl)-2-Epimerase/N-Acetylmannosamine Kinase	10.63
SLC2A2	Solute Carrier Family 2 Member 2	10.62
SGSH	N-Sulfoglucosamine Sulfohydrolase	10.62
MYOM2	Myomesin 2	10.61
CCR7	C-C Motif Chemokine Receptor 7	10.61
RDH11	Retinol Dehydrogenase 11	10.6
GAA	Glucosidase Alpha, Acid	10.59
LTA	Lymphotoxin Alpha	10.59
HINT1	Histidine Triad Nucleotide Binding Protein 1	10.59
DDOST	Dolichyl-Diphosphooligosaccharide--Protein Glycosyltransferase Non-Catalytic Subunit	10.59
GDF10	Growth Differentiation Factor 10	10.59
FOXG1	Forkhead Box G1	10.58
GNRHR	Gonadotropin Releasing Hormone Receptor	10.57
TREM1	Triggering Receptor Expressed On Myeloid Cells 1	10.57
AHSP	Alpha Hemoglobin Stabilizing Protein	10.57
BCL10	BCL10 Immune Signaling Adaptor	10.57
NCF4	Neutrophil Cytosolic Factor 4	10.56
NEK2	NIMA Related Kinase 2	10.55
KLRK1	Killer Cell Lectin Like Receptor K1	10.54
POT1	Protection Of Telomeres 1	10.53
IMPDH1	Inosine Monophosphate Dehydrogenase 1	10.53
TAB2	TGF-Beta Activated Kinase 1 (MAP3K7) Binding Protein 2	10.53
LRRK1	Leucine Rich Repeat Kinase 1	10.52
HYOU1	Hypoxia Up-Regulated 1	10.51
PREPL	Prolyl Endopeptidase Like	10.5
PHOSPHO1	Phosphoethanolamine/Phosphocholine Phosphatase	10.49
DEAF1	DEAF1 Transcription Factor	10.48
CFH	Complement Factor H	10.48
FUT8	Fucosyltransferase 8	10.47
TWNK	Twinkle MtDNA Helicase	10.47
MIR32	MicroRNA 32	10.47
UBE3A	Ubiquitin Protein Ligase E3A	10.46
MBD5	Methyl-CpG Binding Domain Protein 5	10.45
RARS	Arginyl-TRNA Synthetase	10.44
CCNA1	Cyclin A1	10.44
BBS2	Bardet-Biedl Syndrome 2	10.44
NQO1	NAD(P)H Quinone Dehydrogenase 1	10.42
HGD	Homogentisate 1,2-Dioxygenase	10.42
KLHL41	Kelch Like Family Member 41	10.41
SERPINE2	Serpin Family E Member 2	10.41
SPP2	Secreted Phosphoprotein 2	10.4
IRF1	Interferon Regulatory Factor 1	10.4
LARS	Leucyl-TRNA Synthetase	10.4
CD69	CD69 Molecule	10.37
LOC107986282	Uncharacterized LOC107986282	10.35
BRF1	BRF1 RNA Polymerase III Transcription Initiation Factor Subunit	10.35
CRBN	Cereblon	10.35
CDK5	Cyclin Dependent Kinase 5	10.35
TBX22	T-Box 22	10.33
PRKDC	Protein Kinase, DNA-Activated, Catalytic Subunit	10.33
CFLAR	CASP8 And FADD Like Apoptosis Regulator	10.33
CCDC141	Coiled-Coil Domain Containing 141	10.32
STAMBP	STAM Binding Protein	10.32
NEAT1	Nuclear Paraspeckle Assembly Transcript 1	10.31
TAT	Tyrosine Aminotransferase	10.31
CDKL5	Cyclin Dependent Kinase Like 5	10.31
TAC3	Tachykinin 3	10.31
G6PC	Glucose-6-Phosphatase Catalytic Subunit	10.3
UGCG	UDP-Glucose Ceramide Glucosyltransferase	10.3
MSH6	MutS Homolog 6	10.3
NFKB2	Nuclear Factor Kappa B Subunit 2	10.29
CILP	Cartilage Intermediate Layer Protein	10.29
IGFBP1	Insulin Like Growth Factor Binding Protein 1	10.29
LPP	LIM Domain Containing Preferred Translocation Partner In Lipoma	10.29
SPTB	Spectrin Beta, Erythrocytic	10.29
SHOC2	SHOC2 Leucine Rich Repeat Scaffold Protein	10.28
CXCR5	C-X-C Motif Chemokine Receptor 5	10.27
NR1H2	Nuclear Receptor Subfamily 1 Group H Member 2	10.26
SAG	S-Antigen Visual Arrestin	10.26
NTRK2	Neurotrophic Receptor Tyrosine Kinase 2	10.26
EZR	Ezrin	10.26
CRB1	Crumbs Cell Polarity Complex Component 1	10.24
NONO	Non-POU Domain Containing Octamer Binding	10.23
GHSR	Growth Hormone Secretagogue Receptor	10.23
EPCAM	Epithelial Cell Adhesion Molecule	10.22
CCDC47	Coiled-Coil Domain Containing 47	10.21
RUNX1T1	RUNX1 Partner Transcriptional Co-Repressor 1	10.2
PPM1D	Protein Phosphatase, Mg2+/Mn2+ Dependent 1D	10.2
FAH	Fumarylacetoacetate Hydrolase	10.18
ARHGEF3	Rho Guanine Nucleotide Exchange Factor 3	10.17
HYLS1	HYLS1 Centriolar And Ciliogenesis Associated	10.17
NCF1	Neutrophil Cytosolic Factor 1	10.16
PRKD1	Protein Kinase D1	10.16
ARVCF	ARVCF Delta Catenin Family Member	10.16
TNFAIP3	TNF Alpha Induced Protein 3	10.16
PEX11B	Peroxisomal Biogenesis Factor 11 Beta	10.16
IGHM	Immunoglobulin Heavy Constant Mu	10.15
INPP5D	Inositol Polyphosphate-5-Phosphatase D	10.15
TXNL4A	Thioredoxin Like 4A	10.14
LMBRD1	LMBR1 Domain Containing 1	10.14
MIR378A	MicroRNA 378a	10.12
ADAMTSL4	ADAMTS Like 4	10.12
CDCA7	Cell Division Cycle Associated 7	10.12
FGF1	Fibroblast Growth Factor 1	10.11
TBCD	Tubulin Folding Cofactor D	10.11
TYK2	Tyrosine Kinase 2	10.11
RAI1	Retinoic Acid Induced 1	10.1
GP1BA	Glycoprotein Ib Platelet Subunit Alpha	10.1
MBTPS1	Membrane Bound Transcription Factor Peptidase, Site 1	10.1
MYF5	Myogenic Factor 5	10.1
GSTT1	Glutathione S-Transferase Theta 1	10.09
TCL1A	T Cell Leukemia/Lymphoma 1A	10.09
RAB18	RAB18, Member RAS Oncogene Family	10.08
CTNNA1	Catenin Alpha 1	10.08
POLG	DNA Polymerase Gamma, Catalytic Subunit	10.07
TNPO3	Transportin 3	10.06
TUG1	Taurine Up-Regulated 1	10.06
DMD	Dystrophin	10.06
EGR2	Early Growth Response 2	10.06
TLR9	Toll Like Receptor 9	10.05
MAP3K20	Mitogen-Activated Protein Kinase Kinase Kinase 20	10.05
MBL2	Mannose Binding Lectin 2	10.04
IGLL1	Immunoglobulin Lambda Like Polypeptide 1	10.04
TCN2	Transcobalamin 2	10.04
FTO	FTO Alpha-Ketoglutarate Dependent Dioxygenase	10.03
CLEC12A	C-Type Lectin Domain Family 12 Member A	10.02
ITGB4	Integrin Subunit Beta 4	10.02
GRIP1	Glutamate Receptor Interacting Protein 1	10.02
AMMECR1	Alport Syndrome, Mental Retardation, Midface Hypoplasia And Elliptocytosis Chromosomal Region Gene 1	10.01
CDK5RAP2	CDK5 Regulatory Subunit Associated Protein 2	10.01
PIEZO1	Piezo Type Mechanosensitive Ion Channel Component 1	10.01
FOXP1	Forkhead Box P1	10
TRIP13	Thyroid Hormone Receptor Interactor 13	10
SIM1	SIM BHLH Transcription Factor 1	10
AURKB	Aurora Kinase B	10
BTRC	Beta-Transducin Repeat Containing E3 Ubiquitin Protein Ligase	9.99
ATP6V0D2	ATPase H+ Transporting V0 Subunit D2	9.98
MEIS2	Meis Homeobox 2	9.98
PPBP	Pro-Platelet Basic Protein	9.98
ADAM12	ADAM Metallopeptidase Domain 12	9.97
NF2	Neurofibromin 2	9.97
IARS2	Isoleucyl-TRNA Synthetase 2, Mitochondrial	9.97
FBLIM1	Filamin Binding LIM Protein 1	9.96
NUMA1	Nuclear Mitotic Apparatus Protein 1	9.96
FCGR3B	Fc Fragment Of IgG Receptor IIIb	9.95
STEAP3	STEAP3 Metalloreductase	9.95
DOCK2	Dedicator Of Cytokinesis 2	9.95
IL2RB	Interleukin 2 Receptor Subunit Beta	9.94
VAMP7	Vesicle Associated Membrane Protein 7	9.93
ABCC6	ATP Binding Cassette Subfamily C Member 6	9.92
RNASE3	Ribonuclease A Family Member 3	9.92
TKT	Transketolase	9.92
FSTL3	Follistatin Like 3	9.91
SHROOM4	Shroom Family Member 4	9.91
HAVCR2	Hepatitis A Virus Cellular Receptor 2	9.9
GRB2	Growth Factor Receptor Bound Protein 2	9.9
FGF7	Fibroblast Growth Factor 7	9.9
ECM1	Extracellular Matrix Protein 1	9.89
SMAD9	SMAD Family Member 9	9.89
NAMPT	Nicotinamide Phosphoribosyltransferase	9.89
AGRN	Agrin	9.88
GDF15	Growth Differentiation Factor 15	9.88
CXCR3	C-X-C Motif Chemokine Receptor 3	9.88
NOS2	Nitric Oxide Synthase 2	9.87
ARX	Aristaless Related Homeobox	9.87
XPC	XPC Complex Subunit, DNA Damage Recognition And Repair Factor	9.87
GJA5	Gap Junction Protein Alpha 5	9.86
NR4A3	Nuclear Receptor Subfamily 4 Group A Member 3	9.86
NPY	Neuropeptide Y	9.86
CASP1	Caspase 1	9.85
ZSWIM6	Zinc Finger SWIM-Type Containing 6	9.84
CLEC7A	C-Type Lectin Domain Containing 7A	9.84
AP2S1	Adaptor Related Protein Complex 2 Subunit Sigma 1	9.83
IFT57	Intraflagellar Transport 57	9.82
LAMA2	Laminin Subunit Alpha 2	9.81
CTDP1	CTD Phosphatase Subunit 1	9.81
CHIT1	Chitinase 1	9.8
CDKN2B-AS1	CDKN2B Antisense RNA 1	9.8
OPTN	Optineurin	9.79
MIR326	MicroRNA 326	9.79
KRT17	Keratin 17	9.79
ETV4	ETS Variant 4	9.77
CEP164	Centrosomal Protein 164	9.77
AGFG1	ArfGAP With FG Repeats 1	9.77
COL18A1	Collagen Type XVIII Alpha 1 Chain	9.77
SUMO1	Small Ubiquitin Like Modifier 1	9.75
MESP2	Mesoderm Posterior BHLH Transcription Factor 2	9.75
SNIP1	Smad Nuclear Interacting Protein 1	9.75
CER1	Cerberus 1, DAN Family BMP Antagonist	9.75
KRT19	Keratin 19	9.74
HSPD1	Heat Shock Protein Family D (Hsp60) Member 1	9.74
ZBTB24	Zinc Finger And BTB Domain Containing 24	9.73
TAF1	TATA-Box Binding Protein Associated Factor 1	9.73
CAT	Catalase	9.73
DYRK1A	Dual Specificity Tyrosine Phosphorylation Regulated Kinase 1A	9.73
PLA2G6	Phospholipase A2 Group VI	9.72
ERCC3	ERCC Excision Repair 3, TFIIH Core Complex Helicase Subunit	9.72
GAS5	Growth Arrest Specific 5	9.72
CHUK	Component Of Inhibitor Of Nuclear Factor Kappa B Kinase Complex	9.72
THSD7A	Thrombospondin Type 1 Domain Containing 7A	9.69
MIR152	MicroRNA 152	9.69
HLA-G	Major Histocompatibility Complex, Class I, G	9.68
MEFV	MEFV Innate Immuity Regulator, Pyrin	9.68
SULF1	Sulfatase 1	9.68
FLVCR2	Feline Leukemia Virus Subgroup C Cellular Receptor Family Member 2	9.68
PYGL	Glycogen Phosphorylase L	9.67
WDR4	WD Repeat Domain 4	9.67
DPYD	Dihydropyrimidine Dehydrogenase	9.66
NHS	NHS Actin Remodeling Regulator	9.66
TNFSF12	TNF Superfamily Member 12	9.65
NUP205	Nucleoporin 205	9.65
EYA1	EYA Transcriptional Coactivator And Phosphatase 1	9.65
ARHGAP45	Rho GTPase Activating Protein 45	9.64
PHOX2B	Paired Like Homeobox 2B	9.64
INHA	Inhibin Subunit Alpha	9.63
ZFPM2	Zinc Finger Protein, FOG Family Member 2	9.63
CFI	Complement Factor I	9.62
LYZ	Lysozyme	9.61
FSHB	Follicle Stimulating Hormone Subunit Beta	9.61
LAMB3	Laminin Subunit Beta 3	9.61
MIR320A	MicroRNA 320a	9.6
PDB5	Paget Disease Of Bone 5	9.6
CXCL1	C-X-C Motif Chemokine Ligand 1	9.6
GK	Glycerol Kinase	9.59
HBB-LCR	Beta-Globin Locus Control Region	9.59
SH2B1	SH2B Adaptor Protein 1	9.59
CSNK2A1	Casein Kinase 2 Alpha 1	9.58
SOCS3	Suppressor Of Cytokine Signaling 3	9.58
PMM2	Phosphomannomutase 2	9.58
STS	Steroid Sulfatase	9.58
FOXO3	Forkhead Box O3	9.57
KIF1BP	KIF1 Binding Protein	9.56
WNT3	Wnt Family Member 3	9.55
PYCR2	Pyrroline-5-Carboxylate Reductase 2	9.54
CYB5A	Cytochrome B5 Type A	9.52
ACHE	Acetylcholinesterase (Cartwright Blood Group)	9.51
LAMA3	Laminin Subunit Alpha 3	9.51
IER3IP1	Immediate Early Response 3 Interacting Protein 1	9.51
CCN1	Cellular Communication Network Factor 1	9.5
HOXA10	Homeobox A10	9.49
TMEM138	Transmembrane Protein 138	9.47
MIR196A2	MicroRNA 196a-2	9.47
SIX1	SIX Homeobox 1	9.44
TUBB4A	Tubulin Beta 4A Class IVa	9.44
RPS27A	Ribosomal Protein S27a	9.43
KCNQ1	Potassium Voltage-Gated Channel Subfamily Q Member 1	9.43
UCA1	Urothelial Cancer Associated 1	9.42
GPNMB	Glycoprotein Nmb	9.42
GABBR2	Gamma-Aminobutyric Acid Type B Receptor Subunit 2	9.41
NOS3	Nitric Oxide Synthase 3	9.4
GATA6	GATA Binding Protein 6	9.4
AUTS2	Activator Of Transcription And Developmental Regulator AUTS2	9.39
PHB2	Prohibitin 2	9.39
CD9	CD9 Molecule	9.38
PDB1	Paget Disease Of Bone 1	9.38
RPS15A	Ribosomal Protein S15a	9.37
WDR81	WD Repeat Domain 81	9.36
BCL2L11	BCL2 Like 11	9.36
F5	Coagulation Factor V	9.36
ALG1	ALG1 Chitobiosyldiphosphodolichol Beta-Mannosyltransferase	9.34
CSF2RA	Colony Stimulating Factor 2 Receptor Alpha Subunit	9.34
RAP1B	RAP1B, Member Of RAS Oncogene Family	9.33
IL34	Interleukin 34	9.33
TLR5	Toll Like Receptor 5	9.33
COX7B	Cytochrome C Oxidase Subunit 7B	9.32
TAZ	Tafazzin	9.32
BTNL2	Butyrophilin Like 2	9.32
PDE8B	Phosphodiesterase 8B	9.31
MFN2	Mitofusin 2	9.3
COCH	Cochlin	9.3
RIN2	Ras And Rab Interactor 2	9.29
ASPH	Aspartate Beta-Hydroxylase	9.29
IL21R	Interleukin 21 Receptor	9.29
TOP2A	DNA Topoisomerase II Alpha	9.28
CST3	Cystatin C	9.28
HAPLN1	Hyaluronan And Proteoglycan Link Protein 1	9.28
KIAA1109	KIAA1109	9.27
BSG	Basigin (Ok Blood Group)	9.27
SPIB	Spi-B Transcription Factor	9.25
DCK	Deoxycytidine Kinase	9.25
KDM5C	Lysine Demethylase 5C	9.25
TCN1	Transcobalamin 1	9.25
ZNHIT3	Zinc Finger HIT-Type Containing 3	9.24
PMAIP1	Phorbol-12-Myristate-13-Acetate-Induced Protein 1	9.22
G6PD	Glucose-6-Phosphate Dehydrogenase	9.22
LCAT	Lecithin-Cholesterol Acyltransferase	9.2
MIR34B	MicroRNA 34b	9.2
MAP2K7	Mitogen-Activated Protein Kinase Kinase 7	9.2
CCNA2	Cyclin A2	9.19
CP	Ceruloplasmin	9.19
PAH	Phenylalanine Hydroxylase	9.18
CCNQ	Cyclin Q	9.18
TCTN1	Tectonic Family Member 1	9.18
ITGA7	Integrin Subunit Alpha 7	9.17
CHRDL1	Chordin Like 1	9.15
CTSL	Cathepsin L	9.15
HDC	Histidine Decarboxylase	9.15
VANGL2	VANGL Planar Cell Polarity Protein 2	9.15
UBE3B	Ubiquitin Protein Ligase E3B	9.15
CHEK1	Checkpoint Kinase 1	9.15
MVP	Major Vault Protein	9.13
PRDX1	Peroxiredoxin 1	9.13
MC2R	Melanocortin 2 Receptor	9.12
ARL9	ADP Ribosylation Factor Like GTPase 9	9.12
RHOA	Ras Homolog Family Member A	9.11
PRAM1	PML-RARA Regulated Adaptor Molecule 1	9.1
PVT1	Pvt1 Oncogene	9.09
NAGA	Alpha-N-Acetylgalactosaminidase	9.09
IL13	Interleukin 13	9.08
EDN3	Endothelin 3	9.08
MIR335	MicroRNA 335	9.08
DSE	Dermatan Sulfate Epimerase	9.07
CPT2	Carnitine Palmitoyltransferase 2	9.07
ID3	Inhibitor Of DNA Binding 3, HLH Protein	9.06
CD7	CD7 Molecule	9.06
SPHK1	Sphingosine Kinase 1	9.06
ABCD1	ATP Binding Cassette Subfamily D Member 1	9.05
FZD9	Frizzled Class Receptor 9	9.05
DYNC1H1	Dynein Cytoplasmic 1 Heavy Chain 1	9.04
GTF2E2	General Transcription Factor IIE Subunit 2	9.04
KIAA0556	KIAA0556	9.04
DBH	Dopamine Beta-Hydroxylase	9.03
MYH9	Myosin Heavy Chain 9	9.01
XPA	XPA, DNA Damage Recognition And Repair Factor	9.01
HTRA1	HtrA Serine Peptidase 1	9.01
SMARCD2	SWI/SNF Related, Matrix Associated, Actin Dependent Regulator Of Chromatin, Subfamily D, Member 2	9
MAEA	Macrophage Erythroblast Attacher	9
SLAMF7	SLAM Family Member 7	9
ARL13B	ADP Ribosylation Factor Like GTPase 13B	8.99
CEBPE	CCAAT Enhancer Binding Protein Epsilon	8.99
PI4KA	Phosphatidylinositol 4-Kinase Alpha	8.98
SLC39A8	Solute Carrier Family 39 Member 8	8.98
PIM2	Pim-2 Proto-Oncogene, Serine/Threonine Kinase	8.98
GCA	Grancalcin	8.97
MMACHC	Metabolism Of Cobalamin Associated C	8.97
TNFRSF17	TNF Receptor Superfamily Member 17	8.97
ABCG2	ATP Binding Cassette Subfamily G Member 2 (Junior Blood Group)	8.96
PADI4	Peptidyl Arginine Deiminase 4	8.96
ZIC2	Zic Family Member 2	8.95
TIMP3	TIMP Metallopeptidase Inhibitor 3	8.95
PARD3	Par-3 Family Cell Polarity Regulator	8.94
RHAG	Rh Associated Glycoprotein	8.94
STX11	Syntaxin 11	8.94
EMC1	ER Membrane Protein Complex Subunit 1	8.93
ACVR2A	Activin A Receptor Type 2A	8.92
WNT10A	Wnt Family Member 10A	8.92
DDB2	Damage Specific DNA Binding Protein 2	8.92
LMO1	LIM Domain Only 1	8.91
DLK1	Delta Like Non-Canonical Notch Ligand 1	8.91
RPL35	Ribosomal Protein L35	8.9
KIF23	Kinesin Family Member 23	8.9
FST	Follistatin	8.9
F13A1	Coagulation Factor XIII A Chain	8.89
TULP1	TUB Like Protein 1	8.89
OTUD6B	OTU Domain Containing 6B	8.89
ABCA12	ATP Binding Cassette Subfamily A Member 12	8.88
RPS27	Ribosomal Protein S27	8.88
RPS6	Ribosomal Protein S6	8.88
IGFBP6	Insulin Like Growth Factor Binding Protein 6	8.87
BRINP1	BMP/Retinoic Acid Inducible Neural Specific 1	8.87
RLIM	Ring Finger Protein, LIM Domain Interacting	8.87
KCNJ1	Potassium Voltage-Gated Channel Subfamily J Member 1	8.85
GDF9	Growth Differentiation Factor 9	8.85
SLC12A6	Solute Carrier Family 12 Member 6	8.85
MYOC	Myocilin	8.84
TCF7	Transcription Factor 7	8.84
S100A8	S100 Calcium Binding Protein A8	8.84
INHBA	Inhibin Subunit Beta A	8.84
CPS1	Carbamoyl-Phosphate Synthase 1	8.83
TMEM70	Transmembrane Protein 70	8.83
CD164	CD164 Molecule	8.83
SCD	Stearoyl-CoA Desaturase	8.81
ZMYM2	Zinc Finger MYM-Type Containing 2	8.81
ATP6V1E1	ATPase H+ Transporting V1 Subunit E1	8.81
HSPB1	Heat Shock Protein Family B (Small) Member 1	8.8
RPL10	Ribosomal Protein L10	8.8
PIM1	Pim-1 Proto-Oncogene, Serine/Threonine Kinase	8.8
MLLT3	MLLT3 Super Elongation Complex Subunit	8.8
DPP4	Dipeptidyl Peptidase 4	8.79
CDKN2C	Cyclin Dependent Kinase Inhibitor 2C	8.79
ATAD3A	ATPase Family AAA Domain Containing 3A	8.78
THBS2	Thrombospondin 2	8.77
TFR2	Transferrin Receptor 2	8.77
P3H4	Prolyl 3-Hydroxylase Family Member 4 (Non-Enzymatic)	8.77
CD86	CD86 Molecule	8.76
CD58	CD58 Molecule	8.75
SOCS1	Suppressor Of Cytokine Signaling 1	8.75
MEIS1	Meis Homeobox 1	8.75
L1CAM	L1 Cell Adhesion Molecule	8.75
TBC1D20	TBC1 Domain Family Member 20	8.74
ATF3	Activating Transcription Factor 3	8.74
FCGR2B	Fc Fragment Of IgG Receptor IIb	8.73
ITGB5	Integrin Subunit Beta 5	8.73
TRPV1	Transient Receptor Potential Cation Channel Subfamily V Member 1	8.73
SLC20A1	Solute Carrier Family 20 Member 1	8.73
ECEL1	Endothelin Converting Enzyme Like 1	8.73
S100A9	S100 Calcium Binding Protein A9	8.73
SELENON	Selenoprotein N	8.72
FCGR1A	Fc Fragment Of IgG Receptor Ia	8.72
ITCH	Itchy E3 Ubiquitin Protein Ligase	8.71
CCL19	C-C Motif Chemokine Ligand 19	8.71
UROD	Uroporphyrinogen Decarboxylase	8.7
APOB	Apolipoprotein B	8.7
FKTN	Fukutin	8.69
ACVRL1	Activin A Receptor Like Type 1	8.69
AREG	Amphiregulin	8.68
PRDM1	PR/SET Domain 1	8.67
FOXC2	Forkhead Box C2	8.67
IL17RA	Interleukin 17 Receptor A	8.65
NR4A2	Nuclear Receptor Subfamily 4 Group A Member 2	8.64
CXCL13	C-X-C Motif Chemokine Ligand 13	8.64
DDIT3	DNA Damage Inducible Transcript 3	8.63
CSK	C-Terminal Src Kinase	8.63
GSN	Gelsolin	8.63
TRAIP	TRAF Interacting Protein	8.62
BUB3	BUB3 Mitotic Checkpoint Protein	8.61
NFE2	Nuclear Factor, Erythroid 2	8.6
CD52	CD52 Molecule	8.59
RBP4	Retinol Binding Protein 4	8.59
GUCY2D	Guanylate Cyclase 2D, Retinal	8.58
FCER2	Fc Fragment Of IgE Receptor II	8.58
ATF6	Activating Transcription Factor 6	8.58
CCAT1	Colon Cancer Associated Transcript 1	8.56
MIR34C	MicroRNA 34c	8.56
LTBP1	Latent Transforming Growth Factor Beta Binding Protein 1	8.56
IL12B	Interleukin 12B	8.56
COL17A1	Collagen Type XVII Alpha 1 Chain	8.55
WNT16	Wnt Family Member 16	8.55
[truncated: 15,252 more rows]
