# Supplementary material for: A Network Pharmacology-Based Study on the Anti-Lung Cancer Effect of Dipsaci Radix
Source: Evid Based Complement Alternat Med. 2020 Apr 27;2020:7424061. doi: 10.1155/2020/7424061 (PMC7204368; doi:10.1155/2020/7424061)
Supplement: Supplementary Materials — The following are available online. Table S1: target genes for bone. Table S2: 278 target genes for active compounds after duplicates elimination. Table S3: 254 overlapping target genes for active compounds and bone. [file 7424061.f1.zip › 7424061.f1/Table S2.xlsx]

## Sheet: 278genes
Table S2. 278 target genes for active compounds after duplicates elimination
Gene symbol	Gene name
MMP3	matrix metallopeptidase 3
NR1H2	nuclear receptor subfamily 1 group H member 2
PDE4B	phosphodiesterase 4B
HCK	HCK proto-oncogene, Src family tyrosine kinase
GSTP1	glutathione S-transferase pi 1
CASP3	caspase 3
DDX6	DEAD-box helicase 6
KIF11	kinesin family member 11
PIM1	Pim-1 proto-oncogene, serine/threonine kinase
THRB	thyroid hormone receptor beta
ESR1	estrogen receptor 1
CCNA2	cyclin A2
IMPA1	inositol monophosphatase 1
RTN4R	reticulon 4 receptor
EGFR	epidermal growth factor receptor
EPHB4	EPH receptor B4
AKT1	AKT serine/threonine kinase 1
FCAR	Fc fragment of IgA receptor
PPARG	peroxisome proliferator activated receptor gamma
ESR2	estrogen receptor 2
BMP7	bone morphogenetic protein 7
ANXA5	annexin A5
PDPK1	3-phosphoinositide dependent protein kinase 1
CASP7	caspase 7
GALK1	galactokinase 1
BACE1	beta-secretase 1
SRC	SRC proto-oncogene, non-receptor tyrosine kinase
PDE5A	phosphodiesterase 5A
DAPK1	death associated protein kinase 1
MIF	macrophage migration inhibitory factor
IGF1R	insulin like growth factor 1 receptor
NQO1	NAD(P)H quinone dehydrogenase 1
MMP13	matrix metallopeptidase 13
PDE4D	phosphodiesterase 4D
SHBG	sex hormone binding globulin
BAG1	BCL2 associated athanogene 1
MMP12	matrix metallopeptidase 12
CBR1	carbonyl reductase 1
ADH1B	alcohol dehydrogenase 1B (class I), beta polypeptide
FNTA	farnesyltransferase, CAAX box, alpha
GSK3B	glycogen synthase kinase 3 beta
FGFR1	fibroblast growth factor receptor 1
ERBB4	erb-b2 receptor tyrosine kinase 4
PDE3B	phosphodiesterase 3B
ISG20	interferon stimulated exonuclease gene 20
MMP8	matrix metallopeptidase 8
NOS3	nitric oxide synthase 3
DPP4	dipeptidyl peptidase 4
ALDH2	aldehyde dehydrogenase 2 family member
NCS1	neuronal calcium sensor 1
MET	MET proto-oncogene, receptor tyrosine kinase
HDAC8	histone deacetylase 8
RXRA	retinoid X receptor alpha
RORA	RAR related orphan receptor A
JAK2	Janus kinase 2
BST1	bone marrow stromal cell antigen 1
DCK	deoxycytidine kinase
MDM2	MDM2 proto-oncogene
TGM3	transglutaminase 3
MMP7	matrix metallopeptidase 7
CCNT1	cyclin T1
LCK	LCK proto-oncogene, Src family tyrosine kinase
ADK	adenosine kinase
GALE	UDP-galactose-4-epimerase
XIAP	X-linked inhibitor of apoptosis
PNMT	phenylethanolamine N-methyltransferase
EPHA2	EPH receptor A2
FABP5	fatty acid binding protein 5
TPH1	tryptophan hydroxylase 1
NOS2	nitric oxide synthase 2
FABP6	fatty acid binding protein 6
MMP9	matrix metallopeptidase 9
GSTT2	glutathione S-transferase theta 2 (gene/pseudogene)
MMP2	matrix metallopeptidase 2
NQO2	N-ribosyldihydronicotinamide:quinone reductase 2
ZAP70	zeta chain of T cell receptor associated protein kinase 70
CDK6	cyclin dependent kinase 6
CCL5	C-C motif chemokine ligand 5
CDC42	cell division cycle 42
FABP4	fatty acid binding protein 4
JAK3	Janus kinase 3
PDK2	pyruvate dehydrogenase kinase 2
ARSA	arylsulfatase A
PPARA	peroxisome proliferator activated receptor alpha
ALDOA	aldolase, fructose-bisphosphate A
PADI4	peptidyl arginine deiminase 4
IL2	interleukin 2
CLK1	CDC like kinase 1
NR1H3	nuclear receptor subfamily 1 group H member 3
FABP7	fatty acid binding protein 7
C1S	complement C1s
PAK6	p21 (RAC1) activated kinase 6
INSR	insulin receptor
RAB5A	RAB5A, member RAS oncogene family
SETD7	SET domain containing 7, histone lysine methyltransferase
CMA1	chymase 1
NR1I2	nuclear receptor subfamily 1 group I member 2
DPEP1	dipeptidase 1
CD209	CD209 molecule
ACE	angiotensin I converting enzyme
MMP16	matrix metallopeptidase 16
TGM2	transglutaminase 2
STAT1	signal transducer and activator of transcription 1
NUDT9	nudix hydrolase 9
PPIA	peptidylprolyl isomerase A
AMY1A	amylase alpha 1A (salivary)
AMY1B	amylase alpha 1B (salivary)
AMY1C	amylase alpha 1C (salivary)
MTAP	methylthioadenosine phosphorylase
CDK2	cyclin dependent kinase 2
TREM1	triggering receptor expressed on myeloid cells 1
MAPKAPK2	MAPK activated protein kinase 2
HSP90AA1	heat shock protein 90 alpha family class A member 1
CHIT1	chitinase 1
PYGL	glycogen phosphorylase L
HSD11B1	hydroxysteroid 11-beta dehydrogenase 1
PLA2G10	phospholipase A2 group X
SOD2	superoxide dismutase 2
TNNC1	troponin C1, slow skeletal and cardiac type
ESRRG	estrogen related receptor gamma
HSD17B1	hydroxysteroid 17-beta dehydrogenase 1
FHIT	fragile histidine triad
C1R	complement C1r
HSPA8	heat shock protein family A (Hsp70) member 8
MAPK14	mitogen-activated protein kinase 14
BCAT2	branched chain amino acid transaminase 2
PNPO	pyridoxamine 5'-phosphate oxidase
MTHFD1	methylenetetrahydrofolate dehydrogenase, cyclohydrolase and formyltetrahydrofolate synthetase 1
APCS	amyloid P component, serum
AKR1C1	aldo-keto reductase family 1 member C1
RHEB	Ras homolog, mTORC1 binding
PPARD	peroxisome proliferator activated receptor delta
ARF1	ADP ribosylation factor 1
GSR	glutathione-disulfide reductase
SULT2A1	sulfotransferase family 2A member 1
REG1A	regenerating family member 1 alpha
PCK1	phosphoenolpyruvate carboxykinase 1
PLK1	polo like kinase 1
RNASE3	ribonuclease A family member 3
ITK	IL2 inducible T cell kinase
PARP1	poly(ADP-ribose) polymerase 1
MAN1B1	mannosidase alpha class 1B member 1
GSTA1	glutathione S-transferase alpha 1
CSNK2A1	casein kinase 2 alpha 1
OTC	ornithine carbamoyltransferase
PLA2G2A	phospholipase A2 group IIA
RNASE4	ribonuclease A family member 4
FGFR2	fibroblast growth factor receptor 2
ATOX1	antioxidant 1 copper chaperone
HEXB	hexosaminidase subunit beta
ADH1C	alcohol dehydrogenase 1C (class I), gamma polypeptide
LDHB	lactate dehydrogenase B
YARS	tyrosyl-tRNA synthetase
RAC2	Rac family small GTPase 2
RHOA	ras homolog family member A
ABO	ABO, alpha 1-3-N-acetylgalactosaminyltransferase and alpha 1-3-galactosyltransferase
UCK2	uridine-cytidine kinase 2
SEC14L2	SEC14 like lipid binding 2
ADAM17	ADAM metallopeptidase domain 17
TTPA	alpha tocopherol transfer protein
HPRT1	hypoxanthine phosphoribosyltransferase 1
GNPDA1	glucosamine-6-phosphate deaminase 1
THRA	thyroid hormone receptor alpha
PAPSS1	3'-phosphoadenosine 5'-phosphosulfate synthase 1
SRM	spermidine synthase
NMNAT1	nicotinamide nucleotide adenylyltransferase 1
NT5M	5',3'-nucleotidase, mitochondrial
BHMT	betaine--homocysteine S-methyltransferase
CDK7	cyclin dependent kinase 7
ARHGAP1	Rho GTPase activating protein 1
BLVRB	biliverdin reductase B
LYZ	lysozyme
GP1BA	glycoprotein Ib platelet subunit alpha
BIRC7	baculoviral IAP repeat containing 7
ARF4	ADP ribosylation factor 4
APRT	adenine phosphoribosyltransferase
SULT2B1	sulfotransferase family 2B member 1
EEA1	early endosome antigen 1
CLEC4M	C-type lectin domain family 4 member M
SDS	serine dehydratase
GM2A	GM2 ganglioside activator
HPN	hepsin
EIF4E	eukaryotic translation initiation factor 4E
HAGH	hydroxyacylglutathione hydrolase
BMP2	bone morphogenetic protein 2
STS	steroid sulfatase
APOA2	apolipoprotein A2
NR1H4	nuclear receptor subfamily 1 group H member 4
NR1I3	nuclear receptor subfamily 1 group I member 3
RARG	retinoic acid receptor gamma
CSK	C-terminal Src kinase
AKT2	AKT serine/threonine kinase 2
RARA	retinoic acid receptor alpha
VDR	vitamin D receptor
RARB	retinoic acid receptor beta
ACADM	acyl-CoA dehydrogenase medium chain
GRB2	growth factor receptor bound protein 2
KIT	KIT proto-oncogene, receptor tyrosine kinase
RXRB	retinoid X receptor beta
HMOX1	heme oxygenase 1
TGFB2	transforming growth factor beta 2
CASP1	caspase 1
GSTM1	glutathione S-transferase mu 1
OAT	ornithine aminotransferase
FKBP3	FKBP prolyl isomerase 3
PPP5C	protein phosphatase 5 catalytic subunit
KDR	kinase insert domain receptor
TRAPPC3	trafficking protein particle complex 3
ESRRA	estrogen related receptor alpha
HNF4G	hepatocyte nuclear factor 4 gamma
CRABP2	cellular retinoic acid binding protein 2
FECH	ferrochelatase
HNMT	histamine N-methyltransferase
ABL1	ABL proto-oncogene 1, non-receptor tyrosine kinase
HSP90AB1	heat shock protein 90 alpha family class B member 1
PSAP	prosaposin
AURKA	aurora kinase A
PPP1CC	protein phosphatase 1 catalytic subunit gamma
PCTP	phosphatidylcholine transfer protein
BCL2L1	BCL2 like 1
RFK	riboflavin kinase
CD1A	CD1a molecule
HINT1	histidine triad nucleotide binding protein 1
GSTM2	glutathione S-transferase mu 2
RAC1	Rac family small GTPase 1
BTK	Bruton tyrosine kinase
CBS	cystathionine-beta-synthase
CBSL	cystathionine-beta-synthase like
TK1	thymidine kinase 1
GSTA3	glutathione S-transferase alpha 3
RNASE2	ribonuclease A family member 2
WARS	tryptophanyl-tRNA synthetase
GCDH	glutaryl-CoA dehydrogenase
NMNAT3	nicotinamide nucleotide adenylyltransferase 3
ERI1	exoribonuclease 1
RND3	Rho family GTPase 3
HADH	hydroxyacyl-CoA dehydrogenase
TRDMT1	tRNA aspartic acid methyltransferase 1
TAP1	transporter 1, ATP binding cassette subfamily B member
GMPR2	guanosine monophosphate reductase 2
RAP2A	RAP2A, member of RAS oncogene family
SPR	sepiapterin reductase
DUT	deoxyuridine triphosphatase
RAF1	Raf-1 proto-oncogene, serine/threonine kinase
RAN	RAN, member RAS oncogene family
SIRT5	sirtuin 5
CYP19A1	cytochrome P450 family 19 subfamily A member 1
AMD1	adenosylmethionine decarboxylase 1
MAPK10	mitogen-activated protein kinase 10
ARL5A	ADP ribosylation factor like GTPase 5A
KAT2B	lysine acetyltransferase 2B
MMP1	matrix metallopeptidase 1
RAB9A	RAB9A, member RAS oncogene family
GSTZ1	glutathione S-transferase zeta 1
DDX39B	DExD-box helicase 39B
UAP1	UDP-N-acetylglucosamine pyrophosphorylase 1
IVD	isovaleryl-CoA dehydrogenase
DCXR	dicarbonyl and L-xylulose reductase
AK1	adenylate kinase 1
DCPS	decapping enzyme, scavenger
PRDX5	peroxiredoxin 5
SNRPA	small nuclear ribonucleoprotein polypeptide A
RIDA	reactive intermediate imine deaminase A homolog
PSPH	phosphoserine phosphatase
CPB1	carboxypeptidase B1
C8G	complement C8 gamma chain
PPCDC	phosphopantothenoylcysteine decarboxylase
CTSF	cathepsin F
GATM	glycine amidinotransferase
FGF1	fibroblast growth factor 1
ACE2	angiotensin I converting enzyme 2
KIF5B	kinesin family member 5B
PLG	plasminogen
PDHB	pyruvate dehydrogenase E1 beta subunit
ADORA2A	adenosine A2a receptor
PLEKHA4	pleckstrin homology domain containing A4
BPI	bactericidal permeability increasing protein
UMPS	uridine monophosphate synthetase
