# Supplementary material for: A Network Pharmacology-Based Study on the Anti-Lung Cancer Effect of Dipsaci Radix
Source: Evid Based Complement Alternat Med. 2020 Apr 27;2020:7424061. doi: 10.1155/2020/7424061 (PMC7204368; doi:10.1155/2020/7424061)
Supplement: Supplementary Materials — The following are available online. Table S1: target genes for bone. Table S2: 278 target genes for active compounds after duplicates elimination. Table S3: 254 overlapping target genes for active compounds and bone. [file 7424061.f1.zip › 7424061.f1/Table S3.xlsx]

## Sheet: Sheet1
Table S3. 254 overlapping target genes for active compounds and bone
Gene symbol	Gene name
MMP3	matrix metallopeptidase 3
NR1H2	nuclear receptor subfamily 1 group H member 2
PDE4B	phosphodiesterase 4B
HCK	HCK proto-oncogene, Src family tyrosine kinase
GSTP1	glutathione S-transferase pi 1
CASP3	caspase 3
KIF11	kinesin family member 11
PIM1	Pim-1 proto-oncogene, serine/threonine kinase
THRB	thyroid hormone receptor beta
ESR1	estrogen receptor 1
CCNA2	cyclin A2
IMPA1	inositol monophosphatase 1
RTN4R	reticulon 4 receptor
EGFR	epidermal growth factor receptor
EPHB4	EPH receptor B4
AKT1	AKT serine/threonine kinase 1
FCAR	Fc fragment of IgA receptor
PPARG	peroxisome proliferator activated receptor gamma
ESR2	estrogen receptor 2
BMP7	bone morphogenetic protein 7
ANXA5	annexin A5
PDPK1	3-phosphoinositide dependent protein kinase 1
CASP7	caspase 7
GALK1	galactokinase 1
BACE1	beta-secretase 1
SRC	SRC proto-oncogene, non-receptor tyrosine kinase
PDE5A	phosphodiesterase 5A
DAPK1	death associated protein kinase 1
MIF	macrophage migration inhibitory factor
IGF1R	insulin like growth factor 1 receptor
NQO1	NAD(P)H quinone dehydrogenase 1
MMP13	matrix metallopeptidase 13
PDE4D	phosphodiesterase 4D
SHBG	sex hormone binding globulin
BAG1	BCL2 associated athanogene 1
MMP12	matrix metallopeptidase 12
CBR1	carbonyl reductase 1
ADH1B	alcohol dehydrogenase 1B (class I), beta polypeptide
GSK3B	glycogen synthase kinase 3 beta
FGFR1	fibroblast growth factor receptor 1
ERBB4	erb-b2 receptor tyrosine kinase 4
PDE3B	phosphodiesterase 3B
ISG20	interferon stimulated exonuclease gene 20
MMP8	matrix metallopeptidase 8
NOS3	nitric oxide synthase 3
DPP4	dipeptidyl peptidase 4
ALDH2	aldehyde dehydrogenase 2 family member
NCS1	neuronal calcium sensor 1
MET	MET proto-oncogene, receptor tyrosine kinase
HDAC8	histone deacetylase 8
RXRA	retinoid X receptor alpha
RORA	RAR related orphan receptor A
JAK2	Janus kinase 2
BST1	bone marrow stromal cell antigen 1
DCK	deoxycytidine kinase
MDM2	MDM2 proto-oncogene
TGM3	transglutaminase 3
MMP7	matrix metallopeptidase 7
CCNT1	cyclin T1
LCK	LCK proto-oncogene, Src family tyrosine kinase
ADK	adenosine kinase
GALE	UDP-galactose-4-epimerase
XIAP	X-linked inhibitor of apoptosis
PNMT	phenylethanolamine N-methyltransferase
EPHA2	EPH receptor A2
TPH1	tryptophan hydroxylase 1
NOS2	nitric oxide synthase 2
FABP6	fatty acid binding protein 6
MMP9	matrix metallopeptidase 9
MMP2	matrix metallopeptidase 2
NQO2	N-ribosyldihydronicotinamide:quinone reductase 2
ZAP70	zeta chain of T cell receptor associated protein kinase 70
CDK6	cyclin dependent kinase 6
CCL5	C-C motif chemokine ligand 5
CDC42	cell division cycle 42
FABP4	fatty acid binding protein 4
JAK3	Janus kinase 3
PDK2	pyruvate dehydrogenase kinase 2
ARSA	arylsulfatase A
PPARA	peroxisome proliferator activated receptor alpha
ALDOA	aldolase, fructose-bisphosphate A
PADI4	peptidyl arginine deiminase 4
IL2	interleukin 2
CLK1	CDC like kinase 1
NR1H3	nuclear receptor subfamily 1 group H member 3
FABP7	fatty acid binding protein 7
C1S	complement C1s
INSR	insulin receptor
RAB5A	RAB5A, member RAS oncogene family
SETD7	SET domain containing 7, histone lysine methyltransferase
CMA1	chymase 1
NR1I2	nuclear receptor subfamily 1 group I member 2
DPEP1	dipeptidase 1
CD209	CD209 molecule
ACE	angiotensin I converting enzyme
MMP16	matrix metallopeptidase 16
TGM2	transglutaminase 2
STAT1	signal transducer and activator of transcription 1
PPIA	peptidylprolyl isomerase A
MTAP	methylthioadenosine phosphorylase
CDK2	cyclin dependent kinase 2
TREM1	triggering receptor expressed on myeloid cells 1
MAPKAPK2	MAPK activated protein kinase 2
HSP90AA1	heat shock protein 90 alpha family class A member 1
CHIT1	chitinase 1
PYGL	glycogen phosphorylase L
HSD11B1	hydroxysteroid 11-beta dehydrogenase 1
PLA2G10	phospholipase A2 group X
SOD2	superoxide dismutase 2
ESRRG	estrogen related receptor gamma
HSD17B1	hydroxysteroid 17-beta dehydrogenase 1
FHIT	fragile histidine triad
C1R	complement C1r
HSPA8	heat shock protein family A (Hsp70) member 8
MAPK14	mitogen-activated protein kinase 14
PNPO	pyridoxamine 5'-phosphate oxidase
MTHFD1	methylenetetrahydrofolate dehydrogenase, cyclohydrolase and formyltetrahydrofolate synthetase 1
APCS	amyloid P component, serum
AKR1C1	aldo-keto reductase family 1 member C1
RHEB	Ras homolog, mTORC1 binding
PPARD	peroxisome proliferator activated receptor delta
ARF1	ADP ribosylation factor 1
GSR	glutathione-disulfide reductase
SULT2A1	sulfotransferase family 2A member 1
REG1A	regenerating family member 1 alpha
PCK1	phosphoenolpyruvate carboxykinase 1
PLK1	polo like kinase 1
RNASE3	ribonuclease A family member 3
ITK	IL2 inducible T cell kinase
PARP1	poly(ADP-ribose) polymerase 1
MAN1B1	mannosidase alpha class 1B member 1
GSTA1	glutathione S-transferase alpha 1
CSNK2A1	casein kinase 2 alpha 1
OTC	ornithine carbamoyltransferase
PLA2G2A	phospholipase A2 group IIA
RNASE4	ribonuclease A family member 4
FGFR2	fibroblast growth factor receptor 2
ATOX1	antioxidant 1 copper chaperone
HEXB	hexosaminidase subunit beta
ADH1C	alcohol dehydrogenase 1C (class I), gamma polypeptide
LDHB	lactate dehydrogenase B
YARS	tyrosyl-tRNA synthetase
RAC2	Rac family small GTPase 2
RHOA	ras homolog family member A
ABO	ABO, alpha 1-3-N-acetylgalactosaminyltransferase and alpha 1-3-galactosyltransferase
UCK2	uridine-cytidine kinase 2
SEC14L2	SEC14 like lipid binding 2
ADAM17	ADAM metallopeptidase domain 17
TTPA	alpha tocopherol transfer protein
HPRT1	hypoxanthine phosphoribosyltransferase 1
GNPDA1	glucosamine-6-phosphate deaminase 1
THRA	thyroid hormone receptor alpha
PAPSS1	3'-phosphoadenosine 5'-phosphosulfate synthase 1
SRM	spermidine synthase
NMNAT1	nicotinamide nucleotide adenylyltransferase 1
NT5M	5',3'-nucleotidase, mitochondrial
BHMT	betaine--homocysteine S-methyltransferase
CDK7	cyclin dependent kinase 7
ARHGAP1	Rho GTPase activating protein 1
BLVRB	biliverdin reductase B
LYZ	lysozyme
GP1BA	glycoprotein Ib platelet subunit alpha
BIRC7	baculoviral IAP repeat containing 7
ARF4	ADP ribosylation factor 4
APRT	adenine phosphoribosyltransferase
EEA1	early endosome antigen 1
CLEC4M	C-type lectin domain family 4 member M
GM2A	GM2 ganglioside activator
HPN	hepsin
EIF4E	eukaryotic translation initiation factor 4E
BMP2	bone morphogenetic protein 2
STS	steroid sulfatase
APOA2	apolipoprotein A2
NR1H4	nuclear receptor subfamily 1 group H member 4
NR1I3	nuclear receptor subfamily 1 group I member 3
RARG	retinoic acid receptor gamma
CSK	C-terminal Src kinase
AKT2	AKT serine/threonine kinase 2
RARA	retinoic acid receptor alpha
VDR	vitamin D receptor
RARB	retinoic acid receptor beta
GRB2	growth factor receptor bound protein 2
KIT	KIT proto-oncogene, receptor tyrosine kinase
RXRB	retinoid X receptor beta
HMOX1	heme oxygenase 1
TGFB2	transforming growth factor beta 2
CASP1	caspase 1
GSTM1	glutathione S-transferase mu 1
OAT	ornithine aminotransferase
FKBP3	FKBP prolyl isomerase 3
KDR	kinase insert domain receptor
TRAPPC3	trafficking protein particle complex 3
ESRRA	estrogen related receptor alpha
HNF4G	hepatocyte nuclear factor 4 gamma
CRABP2	cellular retinoic acid binding protein 2
FECH	ferrochelatase
HNMT	histamine N-methyltransferase
ABL1	ABL proto-oncogene 1, non-receptor tyrosine kinase
HSP90AB1	heat shock protein 90 alpha family class B member 1
PSAP	prosaposin
AURKA	aurora kinase A
PPP1CC	protein phosphatase 1 catalytic subunit gamma
PCTP	phosphatidylcholine transfer protein
BCL2L1	BCL2 like 1
RFK	riboflavin kinase
CD1A	CD1a molecule
HINT1	histidine triad nucleotide binding protein 1
GSTM2	glutathione S-transferase mu 2
RAC1	Rac family small GTPase 1
BTK	Bruton tyrosine kinase
CBS	cystathionine-beta-synthase
TK1	thymidine kinase 1
GSTA3	glutathione S-transferase alpha 3
RNASE2	ribonuclease A family member 2
WARS	tryptophanyl-tRNA synthetase
GCDH	glutaryl-CoA dehydrogenase
HADH	hydroxyacyl-CoA dehydrogenase
TRDMT1	tRNA aspartic acid methyltransferase 1
TAP1	transporter 1, ATP binding cassette subfamily B member
GMPR2	guanosine monophosphate reductase 2
RAP2A	RAP2A, member of RAS oncogene family
SPR	sepiapterin reductase
DUT	deoxyuridine triphosphatase
RAF1	Raf-1 proto-oncogene, serine/threonine kinase
RAN	RAN, member RAS oncogene family
CYP19A1	cytochrome P450 family 19 subfamily A member 1
AMD1	adenosylmethionine decarboxylase 1
MAPK10	mitogen-activated protein kinase 10
ARL5A	ADP ribosylation factor like GTPase 5A
KAT2B	lysine acetyltransferase 2B
MMP1	matrix metallopeptidase 1
RAB9A	RAB9A, member RAS oncogene family
GSTZ1	glutathione S-transferase zeta 1
DDX39B	DExD-box helicase 39B
UAP1	UDP-N-acetylglucosamine pyrophosphorylase 1
IVD	isovaleryl-CoA dehydrogenase
DCXR	dicarbonyl and L-xylulose reductase
AK1	adenylate kinase 1
DCPS	decapping enzyme, scavenger
PRDX5	peroxiredoxin 5
SNRPA	small nuclear ribonucleoprotein polypeptide A
RIDA	reactive intermediate imine deaminase A homolog
PSPH	phosphoserine phosphatase
CPB1	carboxypeptidase B1
PPCDC	phosphopantothenoylcysteine decarboxylase
CTSF	cathepsin F
FGF1	fibroblast growth factor 1
ACE2	angiotensin I converting enzyme 2
KIF5B	kinesin family member 5B
PLG	plasminogen
PDHB	pyruvate dehydrogenase E1 beta subunit
ADORA2A	adenosine A2a receptor
BPI	bactericidal permeability increasing protein
UMPS	uridine monophosphate synthetase
